# Supplementary material for: Folding and duplex formation in mixed sequence recognition-encoded m-phenylene ethynylene polymers
Source: Chem Sci. 2021 Jul 6;12(30):10218–26. doi: 10.1039/d1sc02288a (PMC8336474; doi:10.1039/d1sc02288a)
Supplement: SC-012-D1SC02288A-s002 [file SC-012-D1SC02288A-s002.cif]

# Electronic Supplementary Material (ESI) for Chemical Science.
# This journal is © The Royal Society of Chemistry 2021

####################################################################### 
# 
# This file contains crystal structure data downloaded from the 
# Cambridge Structural Database (CSD) hosted by the Cambridge 
# Crystallographic Data Centre (CCDC).
# 
# Full information about CCDC data access policies and citation 
# guidelines are available at http://www.ccdc.cam.ac.uk/access/V1 
# 
# Audit and citation data items may have been added by the CCDC. 
# Please retain this information to preserve the provenance of 
# this file and to allow appropriate attribution of the data. 
# 
#######################################################################

data_CH_B2_0023
_database_code_depnum_ccdc_archive 'CCDC 2079477'
loop_
_audit_author_name
_audit_author_address
'Andrew Bond'
;University of Cambridge
United Kingdom
;
_audit_update_record             
;
2021-04-22 deposited with the CCDC.	2021-06-30 downloaded from the CCDC.
;
#===============================================================================
_audit_creation_method           SHELXL-2018/3

#-------------------------------------------------------------------------------
# Inserted by local software: cifUpdate ver. 3.1  (Andrew D. Bond, March 2019)
#-------------------------------------------------------------------------------
_cambridge_user_name             'Giulia Iadevaia'
_cambridge_user_crsid            gi229
_cambridge_supervisor_name       'Chris Hunter'
_cambridge_supervisor_crsid      ch664
_cambridge_crystallographer_name 'Andrew Bond'
_cambridge_crystallographer_crsid adb29
_cambridge_sample_id             JS208_DAD
_cambridge_data_id               CH_B2_0023
#-------------------------------------------------------------------------------
# start Validation Reply Form
_vrf_PLAT084_CH_B2_0023          
;
PROBLEM: High wR2 Value (i.e. > 0.25) ...................       0.43 Report
RESPONSE: This is the best result obtained from several crystals. The data set
is potentially subject to unresolved twinning. In addition to the high wR2
value highlighted by this alert:
(1) Some reflections are observed that should be absent for space group C2/c.
(2) For the poorest fitting data, F(obs) is consistently larger than F(calc).
The lattice approximates orthorhombic F (11.6, 24.5, 71.9, 90, 90, 90).
The additional 2-fold axes of point group mmm yield two potential (equivalent)
twin laws: ( -1 0 0 / 0 -1 0 / 1 0 1 ) or ( 1 0 0 / 0 1 0 / -1 0 -1 ).
However, neither improves the agreement to the data. Analysis with TWINROTMAT
and ROTAX failed to identify any feasible twin laws. The diffraction pattern
shows no sign of split reflections or streaking, and 100% of the reflections
are fitted with the applied C-centred unit cell. Attempts to refine the
structure in lower symmetry space groups did not yield any improvement. Hence,
this is the best structure that could be obtained. It identifies the molecular
structure clearly.
;
# end Validation Reply Form
#-------------------------------------------------------------------------------

_chemical_name_systematic        ?
_chemical_name_common            ?
_chemical_melting_point          ?
_chemical_formula_moiety         'C56 H55 O7 P'
_chemical_formula_sum            'C56 H55 O7 P'
_chemical_formula_weight         870.97

loop_
_atom_type_symbol
_atom_type_description
_atom_type_scat_dispersion_real
_atom_type_scat_dispersion_imag
_atom_type_scat_source
C C 0.0181 0.0091 'International Tables Vol C Tables 4.2.6.8 and 6.1.1.4'
H H 0.0000 0.0000 'International Tables Vol C Tables 4.2.6.8 and 6.1.1.4'
O O 0.0492 0.0322 'International Tables Vol C Tables 4.2.6.8 and 6.1.1.4'
P P 0.2955 0.4335 'International Tables Vol C Tables 4.2.6.8 and 6.1.1.4'

_space_group_crystal_system      monoclinic
_space_group_IT_number           15
_space_group_name_H-M_alt        'C 2/c'
_space_group_name_Hall           '-C 2yc'

_shelx_space_group_comment       
;
The symmetry employed for this shelxl refinement is uniquely defined
by the following loop, which should always be used as a source of
symmetry information in preference to the above space-group names.
They are only intended as comments.
;

loop_
_space_group_symop_operation_xyz
'x, y, z'
'-x, y, -z+1/2'
'x+1/2, y+1/2, z'
'-x+1/2, y+1/2, -z+1/2'
'-x, -y, -z'
'x, -y, z-1/2'
'-x+1/2, -y+1/2, -z'
'x+1/2, -y+1/2, z-1/2'

_cell_length_a                   24.5550(7)
_cell_length_b                   11.5883(3)
_cell_length_c                   37.9435(10)
_cell_angle_alpha                90
_cell_angle_beta                 108.3188(14)
_cell_angle_gamma                90
_cell_volume                     10249.7(5)
_cell_formula_units_Z            8
_cell_measurement_temperature    180(2)
_cell_measurement_reflns_used    9983
_cell_measurement_theta_min      2.45
_cell_measurement_theta_max      66.46

_exptl_crystal_description       block
_exptl_crystal_colour            colourless
_exptl_crystal_density_meas      ?
_exptl_crystal_density_method    ?
_exptl_crystal_density_diffrn    1.129
_exptl_crystal_F_000             3696
_exptl_transmission_factor_min   ?
_exptl_transmission_factor_max   ?
_exptl_crystal_size_max          0.220
_exptl_crystal_size_mid          0.120
_exptl_crystal_size_min          0.080
_exptl_absorpt_coefficient_mu    0.865
_shelx_estimated_absorpt_T_min   0.833
_shelx_estimated_absorpt_T_max   0.934
_exptl_absorpt_correction_type   multi-scan
_exptl_absorpt_correction_T_min  0.6354
_exptl_absorpt_correction_T_max  0.7528
_exptl_absorpt_process_details   'SADABS (Bruker, 2014)'

_diffrn_ambient_temperature      180(2)
_diffrn_radiation_wavelength     1.54178
_diffrn_radiation_type           CuK\a
_diffrn_source                   'Incoatec I\mS Cu microsource'
_diffrn_measurement_device_type  'Bruker D8-QUEST PHOTON-100'
_diffrn_measurement_method       '\w and \f-scans'
_diffrn_detector_area_resol_mean ?
_diffrn_reflns_number            58401
_diffrn_reflns_av_unetI/netI     0.0483
_diffrn_reflns_av_R_equivalents  0.0827
_diffrn_reflns_limit_h_min       -26
_diffrn_reflns_limit_h_max       29
_diffrn_reflns_limit_k_min       -13
_diffrn_reflns_limit_k_max       13
_diffrn_reflns_limit_l_min       -45
_diffrn_reflns_limit_l_max       44
_diffrn_reflns_theta_min         3.792
_diffrn_reflns_theta_max         66.813
_diffrn_reflns_theta_full        66.813
_diffrn_measured_fraction_theta_max 0.997
_diffrn_measured_fraction_theta_full 0.997
_diffrn_reflns_Laue_measured_fraction_max 0.997
_diffrn_reflns_Laue_measured_fraction_full 0.997
_diffrn_reflns_point_group_measured_fraction_max 0.997
_diffrn_reflns_point_group_measured_fraction_full 0.997
_reflns_number_total             9082
_reflns_number_gt                5679
_reflns_threshold_expression     'I > 2\s(I)'
_reflns_Friedel_coverage         0.000
_reflns_Friedel_fraction_max     .
_reflns_Friedel_fraction_full    .

_reflns_special_details          
;
Reflections were merged by SHELXL according to the crystal
class for the calculation of statistics and refinement.

_reflns_Friedel_fraction is defined as the number of unique
Friedel pairs measured divided by the number that would be
possible theoretically, ignoring centric projections and
systematic absences.

#-------------------------------------------------------------------------------
INTENSITY STATISTICS FOR DATASET # 1  CH_B2_0023_0m.hkl
#-------------------------------------------------------------------------------
 Resolution   #Data #Theory %Complete Redundancy Mean I Mean I/s Rmerge  Rsigma
#-------------------------------------------------------------------------------
  Inf - 3.56     144    148     97.3     4.59    117.73   31.22  0.0353  0.0310
 3.56 - 2.33     336    337     99.7     5.50     45.20   27.84  0.0320  0.0289
 2.33 - 1.84     485    486     99.8     5.38     14.40   22.26  0.0415  0.0317
 1.84 - 1.60     485    485    100.0     5.26      7.64   17.08  0.0793  0.0419
 1.60 - 1.45     475    475    100.0     8.08      3.49   16.81  0.0899  0.0432
 1.45 - 1.34     497    497    100.0     8.57      2.45   14.02  0.1069  0.0527
 1.34 - 1.26     474    474    100.0     7.98      2.11   11.57  0.1223  0.0657
 1.26 - 1.20     455    455    100.0     7.99      2.16   11.36  0.1232  0.0642
 1.20 - 1.14     523    523    100.0     7.97      2.10   10.93  0.1433  0.0694
 1.14 - 1.10     454    454    100.0     7.51      1.94    9.67  0.1506  0.0776
 1.10 - 1.06     474    474    100.0     7.17      0.83    5.11  0.2903  0.1663
 1.06 - 1.02     587    587    100.0     6.93      0.79    4.79  0.3087  0.1777
 1.02 - 0.99     501    501    100.0     6.59      0.61    3.91  0.3760  0.2263
 0.99 - 0.97     331    331    100.0     6.24      0.45    3.06  0.4648  0.3155
 0.97 - 0.94     641    641    100.0     6.10      0.41    3.26  0.4848  0.2947
 0.94 - 0.92     447    447    100.0     5.30      0.35    2.70  0.4494  0.3498
 0.92 - 0.90     469    470     99.8     5.10      0.28    2.24  0.5192  0.4343
 0.90 - 0.88     551    551    100.0     4.72      0.27    2.25  0.5234  0.4463
 0.88 - 0.87     279    281     99.3     4.41      0.21    1.75  0.6109  0.6010
 0.87 - 0.85     584    585     99.8     4.18      0.23    1.79  0.5813  0.5423
 0.85 - 0.84     378    405     93.3     3.55      0.28    2.12  0.4938  0.4749
#------------------------------------------------------------------------------
 0.94 - 0.84    2708   2739     98.9     4.56      0.27    2.15  0.5181  0.4567
  Inf - 0.84    9570   9607     99.6     6.25      5.43    8.86  0.0766  0.0467
#-------------------------------------------------------------------------------
;

_computing_data_collection       'APEX3 (Bruker, 2016)'
_computing_cell_refinement       'SAINT (Bruker, 2016)'
_computing_data_reduction        SAINT
_computing_structure_solution    'SHELXT (Sheldrick, 2015)'
_computing_structure_refinement  'SHELXL (Sheldrick, 2015)'
_computing_molecular_graphics    'Mercury (Macrae et al., 2008)'
_computing_publication_material  SHELXL

_refine_special_details          
;
This refinement is the best obtained from several crystals in this sample
batch. The molecular structure is clear, but the crystallographic result is 
sub-optimal.

There is no sign of any additional crystal component in the diffraction
pattern (the unit cell fits 100% of the data), or of splitting/streaking.
The intensity drops off quite rapidly at higher angle (overall, ca 60% of data
are observed at the 2sigma level - perhaps due to disorder between the layers
of molecules), and numerous reflections are observed that should be absent for
space group C2/c.

The lattice approximates orthorhombic F (11.6, 24.5, 71.9), and there are
two possible (equivalent) twin laws on this basis: ( -1 0 0 / 0 -1 0 / 1 0 1 )
or ( 1 0 0 / 0 1 0 / -1 0 -1 ). However, these make no difference to the
refinement, and the BASF refines to zero. For the poorest fitting data at
the end of this refinement, F(obs) is consistently larger than F(calc).
;

_refine_ls_structure_factor_coef Fsqd
_refine_ls_matrix_type           full
_refine_ls_weighting_scheme      calc
_refine_ls_weighting_details     
'w=1/[\s^2^(Fo^2^)+(0.2389P)^2^+31.1800P] where P=(Fo^2^+2Fc^2^)/3'
_atom_sites_solution_primary     dual
_atom_sites_solution_secondary   difmap
_atom_sites_solution_hydrogens   mixed
_refine_ls_hydrogen_treatment    constr
_refine_ls_extinction_method     none
_refine_ls_extinction_coef       .
_refine_ls_number_reflns         9082
_refine_ls_number_parameters     605
_refine_ls_number_restraints     101
_refine_ls_R_factor_all          0.1842
_refine_ls_R_factor_gt           0.1418
_refine_ls_wR_factor_ref         0.4299
_refine_ls_wR_factor_gt          0.3870
_refine_ls_goodness_of_fit_ref   1.039
_refine_ls_restrained_S_all      1.048
_refine_ls_shift/su_max          0.000
_refine_ls_shift/su_mean         0.000
_refine_diff_density_max         1.158
_refine_diff_density_min         -0.495
_refine_diff_density_rms         0.098

loop_
_atom_site_label
_atom_site_type_symbol
_atom_site_fract_x
_atom_site_fract_y
_atom_site_fract_z
_atom_site_U_iso_or_equiv
_atom_site_adp_type
_atom_site_occupancy
_atom_site_site_symmetry_order
_atom_site_calc_flag
_atom_site_refinement_flags_posn
_atom_site_refinement_flags_adp
_atom_site_refinement_flags_occupancy
_atom_site_disorder_assembly
_atom_site_disorder_group
P1 P 0.29527(8) 0.49365(18) 0.29923(4) 0.0843(6) Uani 1 1 d . . . . .
O1 O 0.2665(2) 0.3794(5) 0.28967(12) 0.0992(16) Uani 1 1 d . . . . .
O2 O 0.2094(3) -0.1451(5) 0.49907(18) 0.1231(19) Uani 1 1 d . . . . .
O3 O 0.2232(3) -0.1088(4) 0.44400(17) 0.1199(19) Uani 1 1 d . . . . .
O4 O 0.3340(2) 0.2009(5) 0.73661(12) 0.1030(17) Uani 1 1 d . . . . .
H4 H 0.300289 0.173887 0.727721 0.155 Uiso 1 1 d R U . . .
O5 O 0.4275(3) 1.2406(6) 0.39452(19) 0.125(2) Uani 1 1 d . . . . .
O6 O 0.4684(2) 1.3311(5) 0.44837(18) 0.121(2) Uani 1 1 d . . . . .
O7 O 0.6197(3) 1.1979(6) 0.69093(13) 0.126(2) Uani 1 1 d . . . . .
H7 H 0.634827 1.198738 0.714388 0.189 Uiso 1 1 d R U . . .
C1 C 0.3113(2) 0.5222(6) 0.34807(15) 0.0690(15) Uani 1 1 d . . . . .
C2 C 0.3081(2) 0.4310(5) 0.37063(16) 0.0668(14) Uani 1 1 d . . . . .
H2A H 0.297583 0.356589 0.360179 0.080 Uiso 1 1 calc R U . . .
C3 C 0.3203(2) 0.4476(5) 0.40925(15) 0.0654(14) Uani 1 1 d . . . . .
C4 C 0.3352(2) 0.5570(5) 0.42412(16) 0.0684(15) Uani 1 1 d . . . . .
H4B H 0.342521 0.569141 0.449956 0.082 Uiso 1 1 calc R U . . .
C5 C 0.3395(2) 0.6483(5) 0.40177(15) 0.0666(14) Uani 1 1 d . . . . .
C6 C 0.3277(2) 0.6313(5) 0.36343(15) 0.0668(14) Uani 1 1 d . . . . .
H6A H 0.330764 0.693794 0.347981 0.080 Uiso 1 1 calc R U . . .
C7 C 0.3172(2) 0.3538(6) 0.43277(16) 0.0694(15) Uani 1 1 d . . . . .
C8 C 0.3135(2) 0.2787(6) 0.45318(17) 0.0699(15) Uani 1 1 d . . . . .
C9 C 0.3053(2) 0.1946(5) 0.47855(16) 0.0672(14) Uani 1 1 d . . . . .
C10 C 0.3262(2) 0.2172(6) 0.51719(16) 0.0699(15) Uani 1 1 d . . . . .
H10A H 0.348053 0.284982 0.525921 0.084 Uiso 1 1 calc R U . . .
C11 C 0.3151(2) 0.1415(6) 0.54234(16) 0.0703(15) Uani 1 1 d . . . . .
C12 C 0.2842(3) 0.0442(6) 0.52955(18) 0.0739(16) Uani 1 1 d . . . . .
H12A H 0.276223 -0.007297 0.546780 0.089 Uiso 1 1 calc R U . . .
C13 C 0.2641(3) 0.0185(6) 0.49216(18) 0.0753(16) Uani 1 1 d . . . . .
C14 C 0.2757(3) 0.0958(6) 0.46647(17) 0.0726(16) Uani 1 1 d . . . . .
H14A H 0.262720 0.078295 0.440707 0.087 Uiso 1 1 calc R U . . .
C15 C 0.2306(4) -0.0875(7) 0.4801(2) 0.096(2) Uani 1 1 d . . . . .
C16 C 0.1952(6) -0.2093(8) 0.4282(3) 0.161(5) Uani 1 1 d D . . . .
H16A H 0.155931 -0.210525 0.430186 0.193 Uiso 1 1 calc R U . . .
H16B H 0.216188 -0.277465 0.441416 0.193 Uiso 1 1 calc R U . . .
C17 C 0.1922(5) -0.2135(9) 0.3868(3) 0.167(5) Uani 1 1 d D . . . .
H17A H 0.231497 -0.207532 0.384466 0.200 Uiso 1 1 calc R U . . .
C18 C 0.1640(7) -0.3287(9) 0.3706(4) 0.218(7) Uani 1 1 d D . . . .
H18A H 0.161485 -0.333774 0.344410 0.327 Uiso 1 1 calc R U . . .
H18B H 0.187098 -0.392908 0.384335 0.327 Uiso 1 1 calc R U . . .
H18C H 0.125318 -0.332796 0.372902 0.327 Uiso 1 1 calc R U . . .
C19 C 0.1540(10) -0.1120(10) 0.3662(4) 0.301(14) Uani 1 1 d D . . . .
H19A H 0.171867 -0.038564 0.376506 0.451 Uiso 1 1 calc R U . . .
H19B H 0.149983 -0.115652 0.339746 0.451 Uiso 1 1 calc R U . . .
H19C H 0.116035 -0.117656 0.369496 0.451 Uiso 1 1 calc R U . . .
C20 C 0.3349(3) 0.1700(6) 0.58109(19) 0.0784(17) Uani 1 1 d . . . . .
C21 C 0.3509(3) 0.2000(7) 0.6128(2) 0.0838(18) Uani 1 1 d . . . . .
C22 C 0.3709(3) 0.2354(6) 0.65136(17) 0.0770(17) Uani 1 1 d . . . . .
C23 C 0.3422(3) 0.1994(6) 0.67502(16) 0.0778(17) Uani 1 1 d . . . . .
H23A H 0.309227 0.151763 0.666044 0.093 Uiso 1 1 calc R U . . .
C24 C 0.3608(3) 0.2321(6) 0.71177(18) 0.0812(18) Uani 1 1 d . . . . .
C25 C 0.4094(3) 0.3017(7) 0.7252(2) 0.094(2) Uani 1 1 d . . . . .
H25A H 0.422167 0.324930 0.750448 0.113 Uiso 1 1 calc R U . . .
C26 C 0.4385(4) 0.3362(8) 0.7017(2) 0.116(3) Uani 1 1 d . . . . .
H26A H 0.472578 0.380734 0.710660 0.140 Uiso 1 1 calc R U . . .
C27 C 0.4179(4) 0.3056(9) 0.6647(2) 0.111(3) Uani 1 1 d . . . . .
H27A H 0.436694 0.333821 0.648066 0.133 Uiso 1 1 calc R U . . .
C28 C 0.3573(3) 0.7574(6) 0.41846(16) 0.0737(16) Uani 1 1 d . . . . .
C29 C 0.3740(3) 0.8456(6) 0.43453(16) 0.0714(15) Uani 1 1 d . . . . .
C30 C 0.3983(2) 0.9516(6) 0.45383(17) 0.0740(17) Uani 1 1 d . . . . .
C31 C 0.4127(2) 0.9566(6) 0.49177(18) 0.0774(17) Uani 1 1 d . . . . .
H31A H 0.404919 0.893364 0.505374 0.093 Uiso 1 1 calc R U . . .
C32 C 0.4401(2) 1.0603(5) 0.51083(16) 0.0690(15) Uani 1 1 d . . . . .
C33 C 0.4492(2) 1.1487(6) 0.48895(18) 0.0761(17) Uani 1 1 d . . . . .
H33A H 0.468114 1.216163 0.500980 0.091 Uiso 1 1 calc R U . . .
C34 C 0.4329(3) 1.1452(6) 0.4517(2) 0.0803(18) Uani 1 1 d . . . . .
C35 C 0.4075(3) 1.0461(6) 0.43342(19) 0.0758(16) Uani 1 1 d . . . . .
H35A H 0.396292 1.042276 0.407095 0.091 Uiso 1 1 calc R U . . .
C36 C 0.4419(3) 1.2413(7) 0.4279(3) 0.094(2) Uani 1 1 d . . . . .
C37 C 0.4782(4) 1.4208(8) 0.4232(3) 0.145(4) Uani 1 1 d D . . . .
H37A H 0.498179 1.387062 0.406698 0.174 Uiso 1 1 calc R U . . .
H37B H 0.441039 1.452815 0.407578 0.174 Uiso 1 1 calc R U . . .
C38 C 0.5134(4) 1.5125(9) 0.4461(3) 0.191(7) Uani 1 1 d D . . . .
H38A H 0.490126 1.546858 0.460919 0.229 Uiso 1 1 calc R U . . .
C39 C 0.5243(5) 1.6101(8) 0.4215(3) 0.160(5) Uani 1 1 d D . . . .
H39A H 0.547844 1.670293 0.437321 0.239 Uiso 1 1 calc R U . . .
H39B H 0.544518 1.578856 0.405103 0.239 Uiso 1 1 calc R U . . .
H39C H 0.487616 1.643197 0.406595 0.239 Uiso 1 1 calc R U . . .
C40 C 0.5696(4) 1.4719(9) 0.4740(2) 0.140(4) Uani 1 1 d D . . . .
H40A H 0.590168 1.538221 0.488018 0.211 Uiso 1 1 calc R U . . .
H40B H 0.561402 1.416345 0.491172 0.211 Uiso 1 1 calc R U . . .
H40C H 0.593310 1.434872 0.460748 0.211 Uiso 1 1 calc R U . . .
C41 C 0.4569(3) 1.0616(6) 0.5498(2) 0.0805(18) Uani 1 1 d . . . . .
C42 C 0.4734(3) 1.0611(6) 0.58423(18) 0.0814(19) Uani 1 1 d . . . . .
C43 C 0.4978(3) 1.0681(7) 0.6228(2) 0.092(2) Uani 1 1 d . . . . .
C44 C 0.5485(3) 1.1303(6) 0.63972(18) 0.0835(18) Uani 1 1 d . . . . .
H44A H 0.566923 1.169835 0.624699 0.100 Uiso 1 1 calc R U . . .
C45 C 0.5709(3) 1.1346(7) 0.67666(19) 0.0860(19) Uani 1 1 d . . . . .
C46 C 0.5456(4) 1.0791(9) 0.6993(2) 0.111(3) Uani 1 1 d . . . . .
H46A H 0.563452 1.079737 0.725476 0.133 Uiso 1 1 calc R U . . .
C47 C 0.4959(5) 1.0240(10) 0.6847(3) 0.138(4) Uani 1 1 d . . . . .
H47A H 0.476769 0.991406 0.700573 0.166 Uiso 1 1 calc R U . . .
C48 C 0.4711(4) 1.0138(9) 0.6453(3) 0.127(3) Uani 1 1 d . . . . .
H48A H 0.437007 0.970516 0.634865 0.152 Uiso 1 1 calc R U . . .
C49 C 0.3625(3) 0.4992(7) 0.29071(19) 0.091(2) Uani 1 1 d D U . . .
H49A H 0.356102 0.495035 0.263644 0.110 Uiso 1 1 calc R U . . .
H49B H 0.381625 0.573553 0.299851 0.110 Uiso 1 1 calc R U . . .
C50 C 0.4013(3) 0.3999(8) 0.3100(3) 0.128(3) Uani 1 1 d D U . . .
H50A H 0.382883 0.325635 0.300049 0.153 Uiso 1 1 calc R U . . .
H50B H 0.406215 0.402063 0.336920 0.153 Uiso 1 1 calc R U . . .
C51 C 0.4602(4) 0.4074(11) 0.3042(4) 0.170(5) Uani 1 1 d D U . . .
H51A H 0.455242 0.418273 0.277457 0.204 Uiso 1 1 calc R U . . .
H51B H 0.481549 0.474666 0.317856 0.204 Uiso 1 1 calc R U . . .
C52 C 0.4942(7) 0.2972(16) 0.3180(7) 0.281(10) Uani 1 1 d D U . . .
H52A H 0.531735 0.302636 0.314183 0.421 Uiso 1 1 calc R U . . .
H52B H 0.499398 0.287213 0.344511 0.421 Uiso 1 1 calc R U . . .
H52C H 0.473145 0.230936 0.304195 0.421 Uiso 1 1 calc R U . . .
C53 C 0.2516(3) 0.6137(8) 0.2743(2) 0.108(2) Uani 0.738(12) 1 d D U P A 1
H53A H 0.228785 0.642206 0.289896 0.129 Uiso 0.738(12) 1 calc R U P A 1
H53B H 0.278216 0.676490 0.273046 0.129 Uiso 0.738(12) 1 calc R U P A 1
C54 C 0.2098(7) 0.597(3) 0.2348(3) 0.271(13) Uani 0.738(12) 1 d D U P A 1
H54A H 0.179336 0.542033 0.235870 0.325 Uiso 0.738(12) 1 calc R U P A 1
H54B H 0.191206 0.671436 0.225627 0.325 Uiso 0.738(12) 1 calc R U P A 1
C55 C 0.2382(9) 0.551(3) 0.2075(3) 0.284(15) Uani 0.738(12) 1 d D U P A 1
H55A H 0.246335 0.468061 0.211824 0.340 Uiso 0.738(12) 1 calc R U P A 1
H55B H 0.274990 0.592073 0.211120 0.340 Uiso 0.738(12) 1 calc R U P A 1
C56 C 0.1975(6) 0.5711(14) 0.1667(2) 0.149(6) Uani 0.738(12) 1 d D U P A 1
H56A H 0.215973 0.541768 0.149113 0.224 Uiso 0.738(12) 1 calc R U P A 1
H56B H 0.161245 0.530107 0.163195 0.224 Uiso 0.738(12) 1 calc R U P A 1
H56C H 0.189834 0.653836 0.162493 0.224 Uiso 0.738(12) 1 calc R U P A 1
C53A C 0.2516(3) 0.6137(8) 0.2743(2) 0.108(2) Uani 0.262(12) 1 d D U P A 2
H53C H 0.272176 0.687680 0.281597 0.129 Uiso 0.262(12) 1 calc R U P A 2
H53D H 0.242675 0.603517 0.247178 0.129 Uiso 0.262(12) 1 calc R U P A 2
C54A C 0.1959(7) 0.6127(18) 0.2851(7) 0.087(8) Uani 0.262(12) 1 d D U P A 2
H54C H 0.173693 0.541907 0.275330 0.104 Uiso 0.262(12) 1 calc R U P A 2
H54D H 0.205570 0.612439 0.312439 0.104 Uiso 0.262(12) 1 calc R U P A 2
C55A C 0.1594(8) 0.7194(19) 0.2691(9) 0.113(11) Uani 0.262(12) 1 d D U P A 2
H55C H 0.158916 0.732259 0.243185 0.136 Uiso 0.262(12) 1 calc R U P A 2
H55D H 0.176321 0.788357 0.283853 0.136 Uiso 0.262(12) 1 calc R U P A 2
C56A C 0.0976(7) 0.702(3) 0.2699(10) 0.127(12) Uani 0.262(12) 1 d D U P A 2
H56D H 0.074527 0.770004 0.259689 0.190 Uiso 0.262(12) 1 calc R U P A 2
H56E H 0.080767 0.633850 0.255036 0.190 Uiso 0.262(12) 1 calc R U P A 2
H56F H 0.098136 0.689831 0.295619 0.190 Uiso 0.262(12) 1 calc R U P A 2

loop_
_atom_site_aniso_label
_atom_site_aniso_U_11
_atom_site_aniso_U_22
_atom_site_aniso_U_33
_atom_site_aniso_U_23
_atom_site_aniso_U_13
_atom_site_aniso_U_12
P1 0.0779(11) 0.1160(15) 0.0586(9) -0.0123(9) 0.0207(7) -0.0237(10)
O1 0.093(3) 0.136(4) 0.073(3) -0.029(3) 0.031(2) -0.045(3)
O2 0.150(5) 0.099(4) 0.131(5) 0.002(3) 0.059(4) -0.020(4)
O3 0.169(6) 0.073(3) 0.112(4) -0.010(3) 0.035(4) -0.010(3)
O4 0.090(3) 0.155(5) 0.062(2) -0.010(3) 0.021(2) -0.037(3)
O5 0.130(5) 0.132(5) 0.107(4) 0.030(4) 0.029(4) -0.003(4)
O6 0.089(3) 0.117(4) 0.135(5) 0.029(4) 0.004(3) -0.031(3)
O7 0.137(5) 0.170(6) 0.061(3) 0.000(3) 0.019(3) -0.044(4)
C1 0.062(3) 0.083(4) 0.058(3) 0.001(3) 0.013(2) -0.004(3)
C2 0.059(3) 0.074(4) 0.066(3) -0.009(3) 0.019(2) -0.008(3)
C3 0.053(3) 0.079(4) 0.063(3) 0.010(3) 0.015(2) 0.001(3)
C4 0.065(3) 0.081(4) 0.055(3) -0.008(3) 0.013(2) 0.002(3)
C5 0.064(3) 0.071(4) 0.061(3) 0.001(3) 0.014(2) -0.002(3)
C6 0.070(3) 0.069(4) 0.060(3) 0.003(3) 0.018(3) -0.005(3)
C7 0.053(3) 0.091(4) 0.062(3) -0.001(3) 0.015(2) 0.006(3)
C8 0.053(3) 0.090(4) 0.065(3) 0.008(3) 0.016(2) 0.015(3)
C9 0.055(3) 0.077(4) 0.070(3) 0.010(3) 0.020(3) 0.018(3)
C10 0.050(3) 0.089(4) 0.069(3) 0.009(3) 0.017(2) 0.016(3)
C11 0.060(3) 0.084(4) 0.070(4) 0.017(3) 0.025(3) 0.023(3)
C12 0.076(4) 0.075(4) 0.077(4) 0.019(3) 0.032(3) 0.023(3)
C13 0.075(4) 0.072(4) 0.082(4) 0.008(3) 0.029(3) 0.018(3)
C14 0.065(3) 0.078(4) 0.072(4) 0.010(3) 0.018(3) 0.021(3)
C15 0.112(6) 0.075(5) 0.100(6) 0.011(4) 0.028(5) 0.015(4)
C16 0.211(13) 0.092(7) 0.155(10) -0.004(6) 0.021(9) -0.037(7)
C17 0.135(9) 0.147(10) 0.173(11) -0.054(9) -0.017(8) 0.009(7)
C18 0.181(14) 0.177(13) 0.252(18) -0.058(13) 0.006(12) -0.005(11)
C19 0.43(3) 0.159(14) 0.201(17) -0.012(12) -0.068(19) -0.024(18)
C20 0.065(3) 0.099(5) 0.073(4) 0.011(3) 0.023(3) 0.017(3)
C21 0.070(4) 0.104(5) 0.078(4) 0.015(4) 0.024(3) 0.014(3)
C22 0.067(3) 0.098(5) 0.062(3) 0.009(3) 0.016(3) -0.004(3)
C23 0.062(3) 0.103(5) 0.064(3) -0.001(3) 0.014(3) -0.002(3)
C24 0.071(4) 0.100(5) 0.070(4) 0.005(3) 0.019(3) -0.012(3)
C25 0.100(5) 0.109(6) 0.073(4) -0.009(4) 0.026(4) -0.023(4)
C26 0.122(7) 0.127(7) 0.098(6) -0.003(5) 0.031(5) -0.046(6)
C27 0.102(6) 0.145(7) 0.089(5) 0.010(5) 0.034(4) -0.026(5)
C28 0.073(4) 0.088(5) 0.057(3) 0.001(3) 0.016(3) 0.001(3)
C29 0.066(3) 0.083(4) 0.062(3) -0.003(3) 0.016(3) 0.002(3)
C30 0.053(3) 0.095(5) 0.071(4) -0.016(3) 0.016(3) 0.017(3)
C31 0.056(3) 0.091(4) 0.083(4) -0.008(3) 0.017(3) 0.020(3)
C32 0.056(3) 0.077(4) 0.071(4) -0.006(3) 0.016(3) 0.021(3)
C33 0.049(3) 0.089(4) 0.082(4) -0.001(4) 0.008(3) 0.011(3)
C34 0.058(3) 0.089(5) 0.093(5) 0.014(4) 0.024(3) 0.017(3)
C35 0.063(3) 0.079(4) 0.084(4) -0.007(3) 0.022(3) 0.005(3)
C36 0.066(4) 0.102(6) 0.104(6) 0.009(5) 0.012(4) -0.005(4)
C37 0.097(6) 0.142(8) 0.166(9) 0.049(7) -0.002(6) -0.042(6)
C38 0.162(10) 0.214(13) 0.141(9) 0.082(9) -0.032(8) -0.094(10)
C39 0.179(11) 0.146(9) 0.142(9) 0.036(7) 0.034(8) -0.049(8)
C40 0.104(6) 0.185(10) 0.103(6) -0.009(6) -0.010(5) -0.034(7)
C41 0.061(3) 0.077(4) 0.097(5) -0.010(4) 0.016(3) 0.010(3)
C42 0.062(3) 0.100(5) 0.069(4) -0.027(3) 0.000(3) 0.016(3)
C43 0.088(5) 0.103(5) 0.085(5) 0.004(4) 0.025(4) 0.017(4)
C44 0.079(4) 0.103(5) 0.071(4) 0.006(4) 0.027(3) 0.001(4)
C45 0.086(4) 0.097(5) 0.072(4) 0.003(4) 0.020(3) -0.005(4)
C46 0.108(6) 0.150(8) 0.066(4) 0.012(5) 0.016(4) -0.019(6)
C47 0.143(8) 0.175(10) 0.092(6) 0.037(6) 0.030(6) -0.027(8)
C48 0.106(6) 0.143(8) 0.116(7) 0.027(6) 0.012(5) -0.031(6)
C49 0.092(4) 0.109(5) 0.077(4) -0.015(4) 0.032(3) -0.022(4)
C50 0.114(6) 0.137(6) 0.149(7) -0.019(5) 0.067(5) -0.022(5)
C51 0.144(7) 0.185(9) 0.197(9) 0.010(7) 0.075(7) -0.001(7)
C52 0.237(15) 0.296(18) 0.320(18) 0.021(14) 0.101(14) 0.068(14)
C53 0.094(4) 0.133(5) 0.089(4) 0.010(4) 0.017(3) -0.002(4)
C54 0.273(16) 0.264(16) 0.277(16) 0.002(10) 0.086(10) -0.007(10)
C55 0.281(17) 0.288(17) 0.284(17) 0.011(10) 0.092(10) -0.010(10)
C56 0.165(11) 0.189(12) 0.057(5) 0.017(7) -0.019(6) -0.032(9)
C53A 0.094(4) 0.133(5) 0.089(4) 0.010(4) 0.017(3) -0.002(4)
C54A 0.088(11) 0.089(11) 0.082(11) 0.009(8) 0.025(8) -0.005(8)
C55A 0.118(13) 0.119(14) 0.109(13) 0.002(9) 0.045(9) 0.006(9)
C56A 0.121(18) 0.14(2) 0.115(18) 0.023(15) 0.027(14) 0.005(15)

_geom_special_details            
;
All esds (except the esd in the dihedral angle between two l.s. planes)
are estimated using the full covariance matrix.  The cell esds are taken
into account individually in the estimation of esds in distances, angles
and torsion angles; correlations between esds in cell parameters are only
used when they are defined by crystal symmetry.  An approximate (isotropic)
treatment of cell esds is used for estimating esds involving l.s. planes.
;

loop_
_geom_bond_atom_site_label_1
_geom_bond_atom_site_label_2
_geom_bond_distance
_geom_bond_site_symmetry_2
_geom_bond_publ_flag
P1 O1 1.491(5) . ?
P1 C49 1.781(7) . ?
P1 C1 1.800(6) . ?
P1 C53A 1.828(9) . ?
P1 C53 1.828(9) . ?
O2 C15 1.214(9) . ?
O3 C15 1.345(10) . ?
O3 C16 1.390(10) . ?
O4 C24 1.357(8) . ?
O4 H4 0.8501 . ?
O5 C36 1.204(9) . ?
O6 C36 1.338(10) . ?
O6 C37 1.481(10) . ?
O7 C45 1.365(9) . ?
O7 H7 0.8499 . ?
C1 C2 1.378(8) . ?
C1 C6 1.397(8) . ?
C2 C3 1.414(8) . ?
C2 H2A 0.9500 . ?
C3 C4 1.389(8) . ?
C3 C7 1.423(9) . ?
C4 C5 1.381(8) . ?
C4 H4B 0.9500 . ?
C5 C6 1.405(8) . ?
C5 C28 1.420(9) . ?
C6 H6A 0.9500 . ?
C7 C8 1.188(8) . ?
C8 C9 1.428(9) . ?
C9 C14 1.357(9) . ?
C9 C10 1.417(8) . ?
C10 C11 1.385(8) . ?
C10 H10A 0.9500 . ?
C11 C12 1.361(9) . ?
C11 C20 1.435(9) . ?
C12 C13 1.380(9) . ?
C12 H12A 0.9500 . ?
C13 C14 1.417(9) . ?
C13 C15 1.470(11) . ?
C14 H14A 0.9500 . ?
C16 C17 1.547(9) . ?
C16 H16A 0.9900 . ?
C16 H16B 0.9900 . ?
C17 C18 1.541(8) . ?
C17 C19 1.553(9) . ?
C17 H17A 1.0000 . ?
C18 H18A 0.9800 . ?
C18 H18B 0.9800 . ?
C18 H18C 0.9800 . ?
C19 H19A 0.9800 . ?
C19 H19B 0.9800 . ?
C19 H19C 0.9800 . ?
C20 C21 1.195(9) . ?
C21 C22 1.448(10) . ?
C22 C23 1.369(9) . ?
C22 C27 1.372(10) . ?
C23 C24 1.377(9) . ?
C23 H23A 0.9500 . ?
C24 C25 1.397(10) . ?
C25 C26 1.366(11) . ?
C25 H25A 0.9500 . ?
C26 C27 1.379(11) . ?
C26 H26A 0.9500 . ?
C27 H27A 0.9500 . ?
C28 C29 1.195(9) . ?
C29 C30 1.458(9) . ?
C30 C31 1.371(9) . ?
C30 C35 1.400(10) . ?
C31 C32 1.454(9) . ?
C31 H31A 0.9500 . ?
C32 C33 1.380(9) . ?
C32 C41 1.404(9) . ?
C33 C34 1.343(9) . ?
C33 H33A 0.9500 . ?
C34 C35 1.385(9) . ?
C34 C36 1.493(10) . ?
C35 H35A 0.9500 . ?
C37 C38 1.470(9) . ?
C37 H37A 0.9900 . ?
C37 H37B 0.9900 . ?
C38 C40 1.526(8) . ?
C38 C39 1.543(8) . ?
C38 H38A 1.0000 . ?
C39 H39A 0.9800 . ?
C39 H39B 0.9800 . ?
C39 H39C 0.9800 . ?
C40 H40A 0.9800 . ?
C40 H40B 0.9800 . ?
C40 H40C 0.9800 . ?
C41 C42 1.241(9) . ?
C42 C43 1.400(9) . ?
C43 C48 1.380(12) . ?
C43 C44 1.405(10) . ?
C44 C45 1.336(9) . ?
C44 H44A 0.9500 . ?
C45 C46 1.370(11) . ?
C46 C47 1.334(13) . ?
C46 H46A 0.9500 . ?
C47 C48 1.430(13) . ?
C47 H47A 0.9500 . ?
C48 H48A 0.9500 . ?
C49 C50 1.526(8) . ?
C49 H49A 0.9900 . ?
C49 H49B 0.9900 . ?
C50 C51 1.534(8) . ?
C50 H50A 0.9900 . ?
C50 H50B 0.9900 . ?
C51 C52 1.525(9) . ?
C51 H51A 0.9900 . ?
C51 H51B 0.9900 . ?
C52 H52A 0.9800 . ?
C52 H52B 0.9800 . ?
C52 H52C 0.9800 . ?
C53 C54 1.540(9) . ?
C53 H53A 0.9900 . ?
C53 H53B 0.9900 . ?
C54 C55 1.513(10) . ?
C54 H54A 0.9900 . ?
C54 H54B 0.9900 . ?
C55 C56 1.572(9) . ?
C55 H55A 0.9900 . ?
C55 H55B 0.9900 . ?
C56 H56A 0.9800 . ?
C56 H56B 0.9800 . ?
C56 H56C 0.9800 . ?
C53A C54A 1.546(9) . ?
C53A H53C 0.9900 . ?
C53A H53D 0.9900 . ?
C54A C55A 1.535(10) . ?
C54A H54C 0.9900 . ?
C54A H54D 0.9900 . ?
C55A C56A 1.542(10) . ?
C55A H55C 0.9900 . ?
C55A H55D 0.9900 . ?
C56A H56D 0.9800 . ?
C56A H56E 0.9800 . ?
C56A H56F 0.9800 . ?

loop_
_geom_angle_atom_site_label_1
_geom_angle_atom_site_label_2
_geom_angle_atom_site_label_3
_geom_angle
_geom_angle_site_symmetry_1
_geom_angle_site_symmetry_3
_geom_angle_publ_flag
O1 P1 C49 112.6(3) . . ?
O1 P1 C1 110.3(3) . . ?
C49 P1 C1 105.4(3) . . ?
O1 P1 C53A 113.2(4) . . ?
C49 P1 C53A 107.8(4) . . ?
C1 P1 C53A 107.2(3) . . ?
O1 P1 C53 113.2(4) . . ?
C49 P1 C53 107.8(4) . . ?
C1 P1 C53 107.2(3) . . ?
C15 O3 C16 118.9(7) . . ?
C24 O4 H4 116.6 . . ?
C36 O6 C37 108.6(7) . . ?
C45 O7 H7 117.5 . . ?
C2 C1 C6 120.0(5) . . ?
C2 C1 P1 117.5(5) . . ?
C6 C1 P1 122.5(4) . . ?
C1 C2 C3 120.3(5) . . ?
C1 C2 H2A 119.8 . . ?
C3 C2 H2A 119.8 . . ?
C4 C3 C2 119.2(5) . . ?
C4 C3 C7 120.1(5) . . ?
C2 C3 C7 120.7(5) . . ?
C5 C4 C3 120.8(5) . . ?
C5 C4 H4B 119.6 . . ?
C3 C4 H4B 119.6 . . ?
C4 C5 C6 119.8(5) . . ?
C4 C5 C28 118.7(5) . . ?
C6 C5 C28 121.4(5) . . ?
C1 C6 C5 119.9(5) . . ?
C1 C6 H6A 120.1 . . ?
C5 C6 H6A 120.1 . . ?
C8 C7 C3 177.1(6) . . ?
C7 C8 C9 174.9(6) . . ?
C14 C9 C10 119.2(6) . . ?
C14 C9 C8 121.5(6) . . ?
C10 C9 C8 119.3(6) . . ?
C11 C10 C9 120.6(6) . . ?
C11 C10 H10A 119.7 . . ?
C9 C10 H10A 119.7 . . ?
C12 C11 C10 119.2(6) . . ?
C12 C11 C20 121.9(6) . . ?
C10 C11 C20 118.9(6) . . ?
C11 C12 C13 121.6(6) . . ?
C11 C12 H12A 119.2 . . ?
C13 C12 H12A 119.2 . . ?
C12 C13 C14 119.1(6) . . ?
C12 C13 C15 119.1(6) . . ?
C14 C13 C15 121.8(7) . . ?
C9 C14 C13 120.2(6) . . ?
C9 C14 H14A 119.9 . . ?
C13 C14 H14A 119.9 . . ?
O2 C15 O3 123.9(8) . . ?
O2 C15 C13 125.2(8) . . ?
O3 C15 C13 110.7(7) . . ?
O3 C16 C17 108.9(8) . . ?
O3 C16 H16A 109.9 . . ?
C17 C16 H16A 109.9 . . ?
O3 C16 H16B 109.9 . . ?
C17 C16 H16B 109.9 . . ?
H16A C16 H16B 108.3 . . ?
C18 C17 C16 107.7(8) . . ?
C18 C17 C19 109.3(7) . . ?
C16 C17 C19 108.4(8) . . ?
C18 C17 H17A 110.5 . . ?
C16 C17 H17A 110.5 . . ?
C19 C17 H17A 110.5 . . ?
C17 C18 H18A 109.5 . . ?
C17 C18 H18B 109.5 . . ?
H18A C18 H18B 109.5 . . ?
C17 C18 H18C 109.5 . . ?
H18A C18 H18C 109.5 . . ?
H18B C18 H18C 109.5 . . ?
C17 C19 H19A 109.5 . . ?
C17 C19 H19B 109.5 . . ?
H19A C19 H19B 109.5 . . ?
C17 C19 H19C 109.5 . . ?
H19A C19 H19C 109.5 . . ?
H19B C19 H19C 109.5 . . ?
C21 C20 C11 176.4(8) . . ?
C20 C21 C22 179.3(8) . . ?
C23 C22 C27 119.0(6) . . ?
C23 C22 C21 119.7(6) . . ?
C27 C22 C21 121.3(6) . . ?
C22 C23 C24 120.3(6) . . ?
C22 C23 H23A 119.9 . . ?
C24 C23 H23A 119.9 . . ?
O4 C24 C23 123.4(6) . . ?
O4 C24 C25 116.5(6) . . ?
C23 C24 C25 120.1(6) . . ?
C26 C25 C24 119.6(7) . . ?
C26 C25 H25A 120.2 . . ?
C24 C25 H25A 120.2 . . ?
C25 C26 C27 119.2(8) . . ?
C25 C26 H26A 120.4 . . ?
C27 C26 H26A 120.4 . . ?
C22 C27 C26 121.7(7) . . ?
C22 C27 H27A 119.2 . . ?
C26 C27 H27A 119.2 . . ?
C29 C28 C5 175.8(7) . . ?
C28 C29 C30 176.1(6) . . ?
C31 C30 C35 121.0(6) . . ?
C31 C30 C29 119.5(6) . . ?
C35 C30 C29 119.5(6) . . ?
C30 C31 C32 118.9(7) . . ?
C30 C31 H31A 120.5 . . ?
C32 C31 H31A 120.5 . . ?
C33 C32 C41 125.2(6) . . ?
C33 C32 C31 116.8(6) . . ?
C41 C32 C31 118.0(6) . . ?
C34 C33 C32 124.1(6) . . ?
C34 C33 H33A 118.0 . . ?
C32 C33 H33A 118.0 . . ?
C33 C34 C35 119.3(6) . . ?
C33 C34 C36 124.2(7) . . ?
C35 C34 C36 116.4(7) . . ?
C34 C35 C30 119.8(6) . . ?
C34 C35 H35A 120.1 . . ?
C30 C35 H35A 120.1 . . ?
O5 C36 O6 123.0(8) . . ?
O5 C36 C34 125.5(8) . . ?
O6 C36 C34 111.5(7) . . ?
C38 C37 O6 108.0(7) . . ?
C38 C37 H37A 110.1 . . ?
O6 C37 H37A 110.1 . . ?
C38 C37 H37B 110.1 . . ?
O6 C37 H37B 110.1 . . ?
H37A C37 H37B 108.4 . . ?
C37 C38 C40 115.0(8) . . ?
C37 C38 C39 110.7(7) . . ?
C40 C38 C39 110.7(7) . . ?
C37 C38 H38A 106.6 . . ?
C40 C38 H38A 106.6 . . ?
C39 C38 H38A 106.6 . . ?
C38 C39 H39A 109.5 . . ?
C38 C39 H39B 109.5 . . ?
H39A C39 H39B 109.5 . . ?
C38 C39 H39C 109.5 . . ?
H39A C39 H39C 109.5 . . ?
H39B C39 H39C 109.5 . . ?
C38 C40 H40A 109.5 . . ?
C38 C40 H40B 109.5 . . ?
H40A C40 H40B 109.5 . . ?
C38 C40 H40C 109.5 . . ?
H40A C40 H40C 109.5 . . ?
H40B C40 H40C 109.5 . . ?
C42 C41 C32 177.9(6) . . ?
C41 C42 C43 173.1(8) . . ?
C48 C43 C42 119.4(8) . . ?
C48 C43 C44 118.4(7) . . ?
C42 C43 C44 122.2(7) . . ?
C45 C44 C43 120.7(7) . . ?
C45 C44 H44A 119.6 . . ?
C43 C44 H44A 119.6 . . ?
C44 C45 O7 117.2(6) . . ?
C44 C45 C46 121.6(7) . . ?
O7 C45 C46 121.3(7) . . ?
C47 C46 C45 120.0(7) . . ?
C47 C46 H46A 120.0 . . ?
C45 C46 H46A 120.0 . . ?
C46 C47 C48 120.5(9) . . ?
C46 C47 H47A 119.8 . . ?
C48 C47 H47A 119.8 . . ?
C43 C48 C47 118.7(9) . . ?
C43 C48 H48A 120.7 . . ?
C47 C48 H48A 120.7 . . ?
C50 C49 P1 111.1(5) . . ?
C50 C49 H49A 109.4 . . ?
P1 C49 H49A 109.4 . . ?
C50 C49 H49B 109.4 . . ?
P1 C49 H49B 109.4 . . ?
H49A C49 H49B 108.0 . . ?
C49 C50 C51 111.2(7) . . ?
C49 C50 H50A 109.4 . . ?
C51 C50 H50A 109.4 . . ?
C49 C50 H50B 109.4 . . ?
C51 C50 H50B 109.4 . . ?
H50A C50 H50B 108.0 . . ?
C52 C51 C50 109.9(8) . . ?
C52 C51 H51A 109.7 . . ?
C50 C51 H51A 109.7 . . ?
C52 C51 H51B 109.7 . . ?
C50 C51 H51B 109.7 . . ?
H51A C51 H51B 108.2 . . ?
C51 C52 H52A 109.5 . . ?
C51 C52 H52B 109.5 . . ?
H52A C52 H52B 109.5 . . ?
C51 C52 H52C 109.5 . . ?
H52A C52 H52C 109.5 . . ?
H52B C52 H52C 109.5 . . ?
C54 C53 P1 120.6(12) . . ?
C54 C53 H53A 107.2 . . ?
P1 C53 H53A 107.2 . . ?
C54 C53 H53B 107.2 . . ?
P1 C53 H53B 107.2 . . ?
H53A C53 H53B 106.8 . . ?
C55 C54 C53 113.7(10) . . ?
C55 C54 H54A 108.8 . . ?
C53 C54 H54A 108.8 . . ?
C55 C54 H54B 108.8 . . ?
C53 C54 H54B 108.8 . . ?
H54A C54 H54B 107.7 . . ?
C54 C55 C56 109.7(9) . . ?
C54 C55 H55A 109.7 . . ?
C56 C55 H55A 109.7 . . ?
C54 C55 H55B 109.7 . . ?
C56 C55 H55B 109.7 . . ?
H55A C55 H55B 108.2 . . ?
C55 C56 H56A 109.5 . . ?
C55 C56 H56B 109.5 . . ?
H56A C56 H56B 109.5 . . ?
C55 C56 H56C 109.5 . . ?
H56A C56 H56C 109.5 . . ?
H56B C56 H56C 109.5 . . ?
C54A C53A P1 106.4(7) . . ?
C54A C53A H53C 110.4 . . ?
P1 C53A H53C 110.4 . . ?
C54A C53A H53D 110.4 . . ?
P1 C53A H53D 110.4 . . ?
H53C C53A H53D 108.6 . . ?
C55A C54A C53A 110.2(9) . . ?
C55A C54A H54C 109.6 . . ?
C53A C54A H54C 109.6 . . ?
C55A C54A H54D 109.6 . . ?
C53A C54A H54D 109.6 . . ?
H54C C54A H54D 108.1 . . ?
C54A C55A C56A 109.9(10) . . ?
C54A C55A H55C 109.7 . . ?
C56A C55A H55C 109.7 . . ?
C54A C55A H55D 109.7 . . ?
C56A C55A H55D 109.7 . . ?
H55C C55A H55D 108.2 . . ?
C55A C56A H56D 109.5 . . ?
C55A C56A H56E 109.5 . . ?
H56D C56A H56E 109.5 . . ?
C55A C56A H56F 109.5 . . ?
H56D C56A H56F 109.5 . . ?
H56E C56A H56F 109.5 . . ?

loop_
_geom_hbond_atom_site_label_D
_geom_hbond_atom_site_label_H
_geom_hbond_atom_site_label_A
_geom_hbond_distance_DH
_geom_hbond_distance_HA
_geom_hbond_distance_DA
_geom_hbond_angle_DHA
_geom_hbond_site_symmetry_A
_geom_hbond_publ_flag
O4 H4 O1 0.85 1.68 2.531(6) 179.7 7_556 yes
O7 H7 O4 0.85 1.77 2.624(6) 179.6 2_666 yes

_shelx_res_file                  
;

TITL CH_B2_0023 in C2/c
    CH_B2_0023.res
    created by SHELXL-2018/3 at 14:23:02 on 22-Apr-2021
CELL  1.54178  24.5550  11.5883  37.9435   90.000  108.319   90.000
ZERR    8.000   0.0007   0.0003   0.0010    0.000    0.001    0.000
LATT  7
SYMM -X, Y, 1/2-Z
SFAC C H O P
UNIT 448 440 56 8
SIZE 0.22 0.12 0.08
TEMP -93
L.S. 20
REM =================== > 10 sigma outlier ========================
OMIT   3   1   5
REM ===============================================================
ACTA
EQIV $1 -x+1/2, -y+1/2, -z+1
EQIV $2 -x+1, y+1, -z+3/2
HTAB O4 O1_$1
HTAB O7 O4_$2
REM === potential (equivalent) twin laws: BASF refines to zero ====
REM TWIN 1 0 0  0 1 0  -1 0 -1
REM TWIN -1 0 0  0 -1 0  1 0 1
REM BASF   0.01084
REM =============== restraints on butyl chains ====================
EXYZ C53 C53A
EADP C53 C53A
ISOR 0.01 C49 C50 C51 C52
ISOR 0.01 C53 C54 C55 C56
ISOR 0.01 C53A C54A C55A C56A
DFIX 1.54 0.01 C49  C50   C50  C51   C51  C52
DFIX 1.54 0.01 C53  C54   C54  C55   C55  C56
DFIX 1.54 0.01 C53A C54A  C54A C55A  C55A C56A
DFIX 2.52 0.01 C18  C19   C39  C40
DFIX 2.52 0.01 C49  C51   C50  C52
DFIX 2.52 0.01 C53  C55   C54  C56
DFIX 2.52 0.01 C53A C55A  C54A C56A
REM =============== restraints on propyl groups ===================
DFIX 1.54 0.01 C16  C17   C17  C18   C17  C19
DFIX 1.54 0.01 C37  C38   C38  C39   C38  C40
DFIX 2.52 0.01 C16  C18   C16  C19   C18  C19
DFIX 2.52 0.01 C37  C39   C37  C40   C39  C40
REM ===============================================================
BOND $H
LIST 4
FMAP 2
PLAN -10
WGHT    0.238900   31.180000
FVAR       0.18569   0.73834
P1    4    0.295267    0.493648    0.299233    11.00000    0.07788    0.11602 =
         0.05857   -0.01230    0.02070   -0.02369
O1    3    0.266494    0.379410    0.289673    11.00000    0.09263    0.13597 =
         0.07275   -0.02894    0.03126   -0.04549
O2    3    0.209389   -0.145147    0.499069    11.00000    0.15012    0.09912 =
         0.13067    0.00196    0.05937   -0.02006
O3    3    0.223216   -0.108761    0.443996    11.00000    0.16885    0.07254 =
         0.11186   -0.01049    0.03507   -0.01038
O4    3    0.334039    0.200886    0.736611    11.00000    0.08991    0.15516 =
         0.06208   -0.00997    0.02115   -0.03745
AFIX   3
H4    2    0.300289    0.173887    0.727721    11.00000   -1.50000
AFIX   0
O5    3    0.427543    1.240567    0.394519    11.00000    0.12964    0.13196 =
         0.10727    0.03031    0.02939   -0.00345
O6    3    0.468401    1.331137    0.448373    11.00000    0.08937    0.11687 =
         0.13529    0.02858    0.00448   -0.03091
O7    3    0.619728    1.197938    0.690930    11.00000    0.13743    0.17038 =
         0.06134   -0.00007    0.01863   -0.04361
AFIX   3
H7    2    0.634827    1.198738    0.714388    11.00000   -1.50000
AFIX   0
C1    1    0.311271    0.522196    0.348072    11.00000    0.06220    0.08293 =
         0.05799    0.00139    0.01322   -0.00449
C2    1    0.308059    0.430982    0.370630    11.00000    0.05906    0.07416 =
         0.06641   -0.00877    0.01854   -0.00751
AFIX  43
H2A   2    0.297583    0.356589    0.360179    11.00000   -1.20000
AFIX   0
C3    1    0.320282    0.447591    0.409251    11.00000    0.05276    0.07871 =
         0.06277    0.00955    0.01538    0.00135
C4    1    0.335212    0.557005    0.424118    11.00000    0.06533    0.08064 =
         0.05524   -0.00802    0.01334    0.00245
AFIX  43
H4B   2    0.342521    0.569141    0.449956    11.00000   -1.20000
AFIX   0
C5    1    0.339548    0.648299    0.401774    11.00000    0.06438    0.07073 =
         0.06070    0.00120    0.01411   -0.00238
C6    1    0.327662    0.631271    0.363431    11.00000    0.07026    0.06863 =
         0.05975    0.00288    0.01771   -0.00522
AFIX  43
H6A   2    0.330764    0.693794    0.347981    11.00000   -1.20000
AFIX   0
C7    1    0.317211    0.353810    0.432766    11.00000    0.05312    0.09115 =
         0.06180   -0.00098    0.01516    0.00556
C8    1    0.313463    0.278719    0.453185    11.00000    0.05294    0.08985 =
         0.06547    0.00779    0.01634    0.01513
C9    1    0.305275    0.194610    0.478550    11.00000    0.05490    0.07674 =
         0.07037    0.01033    0.02014    0.01789
C10   1    0.326195    0.217231    0.517187    11.00000    0.05021    0.08898 =
         0.06923    0.00908    0.01705    0.01554
AFIX  43
H10A  2    0.348053    0.284982    0.525921    11.00000   -1.20000
AFIX   0
C11   1    0.315085    0.141526    0.542338    11.00000    0.05971    0.08437 =
         0.07010    0.01674    0.02527    0.02295
C12   1    0.284190    0.044213    0.529548    11.00000    0.07591    0.07463 =
         0.07663    0.01862    0.03202    0.02308
AFIX  43
H12A  2    0.276223   -0.007297    0.546780    11.00000   -1.20000
AFIX   0
C13   1    0.264141    0.018484    0.492164    11.00000    0.07529    0.07209 =
         0.08162    0.00791    0.02925    0.01771
C14   1    0.275709    0.095758    0.466474    11.00000    0.06550    0.07763 =
         0.07185    0.00962    0.01771    0.02128
AFIX  43
H14A  2    0.262720    0.078295    0.440707    11.00000   -1.20000
AFIX   0
C15   1    0.230564   -0.087471    0.480051    11.00000    0.11194    0.07457 =
         0.09954    0.01101    0.02829    0.01522
C16   1    0.195155   -0.209306    0.428167    11.00000    0.21102    0.09200 =
         0.15472   -0.00382    0.02146   -0.03657
AFIX  23
H16A  2    0.155931   -0.210525    0.430186    11.00000   -1.20000
H16B  2    0.216188   -0.277465    0.441416    11.00000   -1.20000
AFIX   0
C17   1    0.192173   -0.213473    0.386842    11.00000    0.13499    0.14657 =
         0.17285   -0.05424   -0.01659    0.00887
AFIX  13
H17A  2    0.231497   -0.207532    0.384466    11.00000   -1.20000
AFIX   0
C18   1    0.163951   -0.328724    0.370649    11.00000    0.18106    0.17700 =
         0.25218   -0.05789    0.00615   -0.00471
AFIX  33
H18A  2    0.161485   -0.333774    0.344410    11.00000   -1.50000
H18B  2    0.187098   -0.392908    0.384335    11.00000   -1.50000
H18C  2    0.125318   -0.332796    0.372902    11.00000   -1.50000
AFIX   0
C19   1    0.153991   -0.111971    0.366247    11.00000    0.42649    0.15934 =
         0.20054   -0.01177   -0.06818   -0.02416
AFIX  33
H19A  2    0.171867   -0.038564    0.376506    11.00000   -1.50000
H19B  2    0.149983   -0.115652    0.339746    11.00000   -1.50000
H19C  2    0.116035   -0.117656    0.369496    11.00000   -1.50000
AFIX   0
C20   1    0.334920    0.170014    0.581093    11.00000    0.06459    0.09872 =
         0.07274    0.01060    0.02301    0.01680
C21   1    0.350930    0.200009    0.612825    11.00000    0.07047    0.10392 =
         0.07792    0.01461    0.02445    0.01379
C22   1    0.370878    0.235444    0.651364    11.00000    0.06743    0.09827 =
         0.06234    0.00914    0.01613   -0.00404
C23   1    0.342168    0.199449    0.675024    11.00000    0.06197    0.10304 =
         0.06391   -0.00111    0.01357   -0.00214
AFIX  43
H23A  2    0.309227    0.151763    0.666044    11.00000   -1.20000
AFIX   0
C24   1    0.360839    0.232070    0.711774    11.00000    0.07111    0.10033 =
         0.06999    0.00454    0.01894   -0.01193
C25   1    0.409436    0.301709    0.725157    11.00000    0.10004    0.10945 =
         0.07306   -0.00930    0.02640   -0.02252
AFIX  43
H25A  2    0.422167    0.324930    0.750448    11.00000   -1.20000
AFIX   0
C26   1    0.438530    0.336199    0.701658    11.00000    0.12221    0.12747 =
         0.09764   -0.00347    0.03147   -0.04568
AFIX  43
H26A  2    0.472578    0.380734    0.710660    11.00000   -1.20000
AFIX   0
C27   1    0.417883    0.305597    0.664709    11.00000    0.10156    0.14458 =
         0.08913    0.00963    0.03387   -0.02649
AFIX  43
H27A  2    0.436694    0.333821    0.648066    11.00000   -1.20000
AFIX   0
C28   1    0.357266    0.757414    0.418457    11.00000    0.07299    0.08790 =
         0.05705    0.00144    0.01596    0.00133
C29   1    0.374015    0.845623    0.434533    11.00000    0.06593    0.08318 =
         0.06236   -0.00326    0.01621    0.00232
C30   1    0.398274    0.951630    0.453829    11.00000    0.05349    0.09497 =
         0.07083   -0.01612    0.01575    0.01709
C31   1    0.412708    0.956621    0.491769    11.00000    0.05562    0.09059 =
         0.08263   -0.00831    0.01705    0.01985
AFIX  43
H31A  2    0.404919    0.893364    0.505374    11.00000   -1.20000
AFIX   0
C32   1    0.440128    1.060302    0.510833    11.00000    0.05622    0.07719 =
         0.07090   -0.00562    0.01630    0.02140
C33   1    0.449199    1.148671    0.488951    11.00000    0.04888    0.08881 =
         0.08158   -0.00053    0.00754    0.01056
AFIX  43
H33A  2    0.468114    1.216163    0.500980    11.00000   -1.20000
AFIX   0
C34   1    0.432949    1.145200    0.451705    11.00000    0.05815    0.08944 =
         0.09339    0.01431    0.02380    0.01651
C35   1    0.407481    1.046114    0.433417    11.00000    0.06335    0.07940 =
         0.08407   -0.00697    0.02241    0.00518
AFIX  43
H35A  2    0.396292    1.042276    0.407095    11.00000   -1.20000
AFIX   0
C36   1    0.441922    1.241319    0.427929    11.00000    0.06606    0.10248 =
         0.10379    0.00866    0.01182   -0.00469
C37   1    0.478164    1.420829    0.423199    11.00000    0.09692    0.14192 =
         0.16637    0.04863   -0.00205   -0.04176
AFIX  23
H37A  2    0.498179    1.387062    0.406698    11.00000   -1.20000
H37B  2    0.441039    1.452815    0.407578    11.00000   -1.20000
AFIX   0
C38   1    0.513388    1.512515    0.446148    11.00000    0.16202    0.21429 =
         0.14139    0.08191   -0.03153   -0.09377
AFIX  13
H38A  2    0.490126    1.546858    0.460919    11.00000   -1.20000
AFIX   0
C39   1    0.524341    1.610118    0.421548    11.00000    0.17911    0.14638 =
         0.14173    0.03642    0.03398   -0.04868
AFIX  33
H39A  2    0.547844    1.670293    0.437321    11.00000   -1.50000
H39B  2    0.544518    1.578856    0.405103    11.00000   -1.50000
H39C  2    0.487616    1.643197    0.406595    11.00000   -1.50000
AFIX   0
C40   1    0.569591    1.471853    0.474013    11.00000    0.10381    0.18464 =
         0.10308   -0.00870   -0.01008   -0.03391
AFIX  33
H40A  2    0.590168    1.538221    0.488018    11.00000   -1.50000
H40B  2    0.561402    1.416345    0.491172    11.00000   -1.50000
H40C  2    0.593310    1.434872    0.460748    11.00000   -1.50000
AFIX   0
C41   1    0.456906    1.061636    0.549789    11.00000    0.06095    0.07745 =
         0.09652   -0.00995    0.01551    0.00986
C42   1    0.473425    1.061108    0.584231    11.00000    0.06186    0.09964 =
         0.06854   -0.02698    0.00005    0.01581
C43   1    0.497839    1.068057    0.622847    11.00000    0.08758    0.10262 =
         0.08531    0.00364    0.02483    0.01651
C44   1    0.548453    1.130337    0.639720    11.00000    0.07881    0.10279 =
         0.07124    0.00582    0.02679    0.00082
AFIX  43
H44A  2    0.566923    1.169835    0.624699    11.00000   -1.20000
AFIX   0
C45   1    0.570867    1.134586    0.676657    11.00000    0.08630    0.09683 =
         0.07166    0.00346    0.02033   -0.00515
C46   1    0.545586    1.079056    0.699340    11.00000    0.10751    0.15040 =
         0.06591    0.01159    0.01595   -0.01874
AFIX  43
H46A  2    0.563452    1.079737    0.725476    11.00000   -1.20000
AFIX   0
C47   1    0.495879    1.024033    0.684718    11.00000    0.14349    0.17542 =
         0.09171    0.03654    0.03039   -0.02720
AFIX  43
H47A  2    0.476769    0.991406    0.700573    11.00000   -1.20000
AFIX   0
C48   1    0.471138    1.013797    0.645337    11.00000    0.10620    0.14259 =
         0.11615    0.02667    0.01232   -0.03084
AFIX  43
H48A  2    0.437007    0.970516    0.634865    11.00000   -1.20000
AFIX   0
C49   1    0.362508    0.499231    0.290708    11.00000    0.09161    0.10904 =
         0.07744   -0.01457    0.03178   -0.02164
AFIX  23
H49A  2    0.356102    0.495035    0.263644    11.00000   -1.20000
H49B  2    0.381625    0.573553    0.299851    11.00000   -1.20000
AFIX   0
C50   1    0.401261    0.399910    0.310008    11.00000    0.11422    0.13723 =
         0.14945   -0.01876    0.06719   -0.02183
AFIX  23
H50A  2    0.382883    0.325635    0.300049    11.00000   -1.20000
H50B  2    0.406215    0.402063    0.336920    11.00000   -1.20000
AFIX   0
C51   1    0.460214    0.407437    0.304168    11.00000    0.14355    0.18450 =
         0.19706    0.01010    0.07516   -0.00128
AFIX  23
H51A  2    0.455242    0.418273    0.277457    11.00000   -1.20000
H51B  2    0.481549    0.474666    0.317856    11.00000   -1.20000
AFIX   0
C52   1    0.494157    0.297201    0.318001    11.00000    0.23666    0.29599 =
         0.32005    0.02082    0.10141    0.06834
AFIX  33
H52A  2    0.531735    0.302636    0.314183    11.00000   -1.50000
H52B  2    0.499398    0.287213    0.344511    11.00000   -1.50000
H52C  2    0.473145    0.230936    0.304195    11.00000   -1.50000
AFIX   0
PART   1
C53   1    0.251572    0.613666    0.274312    21.00000    0.09351    0.13253 =
         0.08933    0.01027    0.01674   -0.00187
AFIX  23
H53A  2    0.228785    0.642206    0.289896    21.00000   -1.20000
H53B  2    0.278216    0.676490    0.273046    21.00000   -1.20000
AFIX   0
C54   1    0.209775    0.596667    0.234805    21.00000    0.27265    0.26392 =
         0.27718    0.00151    0.08648   -0.00711
AFIX  23
H54A  2    0.179336    0.542033    0.235870    21.00000   -1.20000
H54B  2    0.191206    0.671436    0.225627    21.00000   -1.20000
AFIX   0
C55   1    0.238166    0.551443    0.207502    21.00000    0.28074    0.28815 =
         0.28418    0.01057    0.09175   -0.00964
AFIX  23
H55A  2    0.246335    0.468061    0.211824    21.00000   -1.20000
H55B  2    0.274990    0.592073    0.211120    21.00000   -1.20000
AFIX   0
C56   1    0.197473    0.571143    0.166738    21.00000    0.16517    0.18905 =
         0.05664    0.01688   -0.01904   -0.03224
AFIX  33
H56A  2    0.215973    0.541768    0.149113    21.00000   -1.50000
H56B  2    0.161245    0.530107    0.163195    21.00000   -1.50000
H56C  2    0.189834    0.653836    0.162493    21.00000   -1.50000
AFIX   0
PART   2
C53A  1    0.251572    0.613666    0.274312   -21.00000    0.09351    0.13253 =
         0.08933    0.01027    0.01674   -0.00187
AFIX  23
H53C  2    0.272176    0.687680    0.281597   -21.00000   -1.20000
H53D  2    0.242675    0.603517    0.247178   -21.00000   -1.20000
AFIX   0
C54A  1    0.195862    0.612739    0.285064   -21.00000    0.08804    0.08906 =
         0.08166    0.00860    0.02527   -0.00523
AFIX  23
H54C  2    0.173693    0.541907    0.275330   -21.00000   -1.20000
H54D  2    0.205570    0.612439    0.312439   -21.00000   -1.20000
AFIX   0
C55A  1    0.159372    0.719376    0.269070   -21.00000    0.11834    0.11863 =
         0.10910    0.00249    0.04531    0.00559
AFIX  23
H55C  2    0.158916    0.732259    0.243185   -21.00000   -1.20000
H55D  2    0.176321    0.788357    0.283853   -21.00000   -1.20000
AFIX   0
C56A  1    0.097570    0.701650    0.269932   -21.00000    0.12136    0.13704 =
         0.11487    0.02269    0.02698    0.00464
AFIX  33
H56D  2    0.074527    0.770004    0.259689   -21.00000   -1.50000
H56E  2    0.080767    0.633850    0.255036   -21.00000   -1.50000
H56F  2    0.098136    0.689831    0.295619   -21.00000   -1.50000
PART   0

AFIX   0
HKLF 4


REM  CH_B2_0023 in C2/c
REM wR2 = 0.429926, GooF = S = 1.03893, Restrained GooF = 1.04849 for all data
REM R1 = 0.141809 for 5679 Fo > 4sig(Fo) and 0.184225 for all 9082 data
REM 605 parameters refined using 101 restraints

END

WGHT      0.2000      0.0000

REM Highest difference peak  1.158,  deepest hole -0.495,  1-sigma level  0.098
Q1    1   0.2279  0.5906  0.1315  11.00000  0.05    1.16
Q2    1   0.2587  0.4363  0.1953  11.00000  0.05    0.91
Q3    1   0.4335  0.9765  0.5292  11.00000  0.05    0.71
Q4    1   0.1927  0.6126  0.2028  11.00000  0.05    0.71
Q5    1   0.4705  1.4700  0.4438  11.00000  0.05    0.65
Q6    1   0.4293  0.1420  0.0798  11.00000  0.05    0.64
Q7    1   0.2454  0.5416  0.2306  11.00000  0.05    0.58
Q8    1   0.5104  1.4058  0.4545  11.00000  0.05    0.57
Q9    1   0.2569  0.5214  0.2823  11.00000  0.05    0.56
Q10   1   0.4694  1.2295  0.4688  11.00000  0.05    0.55
;
_shelx_res_checksum              26958

_shelx_hkl_file                  
;
   2   0   0 2539.25  138.79
  -4   0   0  878.81   48.60
  -4   0   0  895.31   49.10
  -6   0   0 1783.32  100.09
  -6   0   0 1875.71  100.89
  -8   0   0 4399.26  241.38
 -10   0   0   17.00    3.50
 -12   0   0   18.90    5.00
 -12   0   0   10.30    1.80
  14   0   0    4.30    2.60
 -14   0   0    3.10    8.20
  14   0   0    3.70    2.10
 -14   0   0    3.30    1.50
  16   0   0    3.80    2.50
  16   0   0    0.20    3.00
  16   0   0    3.50    2.70
 -18   0   0    5.50    2.80
  18   0   0    5.90    2.90
  18   0   0    7.30    5.00
  18   0   0    4.60    3.00
 -20   0   0    3.70    4.00
  20   0   0   -3.70    3.30
  20   0   0    1.90    2.70
  20   0   0    0.70    3.20
 -22   0   0    1.50    5.20
  22   0   0   12.80    4.10
  22   0   0    2.10    2.70
  22   0   0    8.30    3.50
 -24   0   0   -9.30    8.40
  24   0   0   -4.10    2.60
  24   0   0   -2.90    3.20
  24   0   0    2.90    2.40
  26   0   0    5.50    3.00
  26   0   0    2.70    2.20
  26   0   0   -4.30    3.60
  -1  -1   0  223.18   12.90
   1  -1   0  246.88   13.00
  -1  -1   0  230.18   12.90
   1   1   0  213.78   12.90
  -1   1   0  233.68   12.90
   3  -1   0 2177.78  115.79
  -3  -1   0 2022.10  115.79
   3   1   0 2071.19  115.79
  -3   1   0 2077.69  115.39
  -3   1   0 2226.38  115.79
   5  -1   0 1976.00  111.59
  -5  -1   0 2203.58  112.09
  -5   1   0 1991.50  111.69
   5   1   0 2167.38  111.99
  -5   1   0 1854.01  111.19
  -7  -1   0   33.60    2.80
   7  -1   0   24.50    2.90
  -7  -1   0   33.60    3.80
  -7   1   0   35.00    2.20
   7   1   0   35.90    3.80
  -7   1   0   31.30    2.90
  -7   1   0   29.40    3.90
  -9  -1   0    8.60    2.80
  -9   1   0    1.70    2.50
  -9   1   0    4.20    1.60
  -9   1   0    4.10    0.90
 -11  -1   0   72.39    8.70
 -11   1   0   93.09    9.20
 -11   1   0   79.59    4.90
 -13  -1   0   68.19    4.30
 -13  -1   0   64.39    9.50
 -13   1   0   51.39    8.60
 -13   1   0   62.79    4.30
  15  -1   0   21.20    3.20
  15  -1   0   21.70    2.90
 -15  -1   0   19.30    3.20
  15  -1   0   22.20    3.40
 -15   1   0   23.00    3.00
  15   1   0   24.70    3.90
  15   1   0   26.00    3.90
  15   1   0   24.50    3.50
  17  -1   0   31.80    4.30
  17  -1   0   29.10    3.90
  17  -1   0   29.20    4.00
 -17  -1   0   26.90    4.20
  17  -1   0   28.50    4.30
  17   1   0   18.30    3.30
  17   1   0   23.70    4.00
 -17   1   0   32.30    3.90
  17   1   0   24.50    4.10
  19  -1   0   16.80    3.60
 -19  -1   0   16.70    3.40
  19  -1   0   12.70    3.00
  19  -1   0   10.50    3.20
  19   1   0   19.90    3.80
  19   1   0   16.10    3.20
 -19   1   0   18.80    3.70
  19   1   0   12.50    3.40
  21  -1   0    8.20    4.10
 -21  -1   0   11.10    4.50
  21  -1   0    3.80    2.90
  21  -1   0    7.50    3.80
  21   1   0    2.80    2.90
 -21   1   0    7.50    4.60
  21   1   0    8.30    3.60
  21   1   0    6.30    3.60
  23  -1   0    7.60    4.30
  23  -1   0    5.70    2.60
  23  -1   0   10.40    3.50
 -23  -1   0   10.40    6.80
  23   1   0    7.60    3.10
 -23   1   0   11.20    6.40
  23   1   0    4.50    2.70
  23   1   0    5.50    3.40
  25  -1   0    4.30    2.40
  25  -1   0   -2.90    3.90
  25  -1   0    6.40    3.20
  25   1   0    6.20    2.60
  25   1   0    8.10    3.10
  25   1   0    2.20    3.20
  27  -1   0    2.30    2.70
  27  -1   0    2.80    2.10
  27   1   0   -3.80    3.20
  27   1   0    2.80    2.20
  27   1   0    0.30    2.80
   0  -2   0 1200.88   63.29
   0   2   0 1090.49   62.69
   2  -2   0   72.29    4.30
   2  -2   0   76.19    5.00
  -2  -2   0   68.69    4.90
  -2  -2   0   67.19    4.90
  -2   2   0   78.49    4.30
   2   2   0   68.69    4.90
  -2   2   0   77.69    5.10
  -4  -2   0 9673.63  524.35
   4   2   0 9533.55  524.35
  -6  -2   0 1265.97   69.69
  -6  -2   0 1212.98   68.99
  -6  -2   0 1243.68   69.99
   6  -2   0 1320.57   69.79
  -6   2   0 1197.58   69.09
   6   2   0 1274.07   69.99
  -6   2   0 1318.57   69.89
   8  -2   0  119.49    8.40
  -8  -2   0  142.99    8.40
  -8  -2   0  136.19    9.20
  -8   2   0  127.09    9.30
  -8   2   0  119.79    7.40
  -8   2   0  119.39    8.40
   8   2   0  138.29   12.30
  10  -2   0  579.94   31.50
 -10  -2   0  540.45   32.80
 -10  -2   0  530.85   31.10
 -10  -2   0  530.65   31.10
 -10   2   0  549.25   30.50
  10   2   0  551.94   32.70
 -10   2   0  565.34   31.50
 -10   2   0  569.24   32.90
 -12  -2   0   72.69   11.10
 -12   2   0   79.39    5.10
 -12   2   0   75.89   11.10
 -14  -2   0   10.30   10.10
 -14  -2   0    8.10    1.90
  14  -2   0    5.90    2.70
  14  -2   0    5.50    2.20
  14   2   0   11.10    3.20
 -14   2   0    4.80    1.60
  14   2   0    8.90    2.60
  14   2   0    9.30    2.90
  16  -2   0   31.20    4.30
  16  -2   0   31.10    3.60
  16  -2   0   24.40    4.10
 -16  -2   0   28.80    3.60
  16  -2   0   34.30    4.40
  16   2   0   26.80    5.10
  16   2   0   28.20    3.60
 -16   2   0   33.90    3.60
  16   2   0   30.80    4.10
 -18  -2   0   -1.20    2.90
  18  -2   0    2.30    4.60
  18  -2   0   -1.60    3.30
  18  -2   0    4.50    2.80
  18  -2   0    2.10    2.50
  18   2   0    6.80    2.90
 -18   2   0    4.60    2.60
  18   2   0    4.40    2.70
  18   2   0    0.60    2.40
  20  -2   0   18.60    4.30
  20  -2   0   18.60    3.00
 -20  -2   0    8.60    4.20
  20  -2   0   18.70    3.90
  20  -2   0   18.50    3.70
  20   2   0   14.20    3.20
  20   2   0   13.20    3.70
 -20   2   0   20.00    4.10
  20   2   0   11.00    3.40
  22  -2   0    2.40    2.70
  22  -2   0   -2.10    5.20
  22  -2   0   -1.20    3.60
 -22  -2   0   -5.60    6.10
 -22   2   0    7.90    5.40
  22   2   0   -0.10    2.60
  22   2   0   -1.70    3.40
  22   2   0    3.30    3.30
  24  -2   0    1.30    2.00
  24  -2   0   -0.60    2.70
  24  -2   0   -2.70    4.40
  24   2   0    0.10    2.80
  24   2   0    2.90    2.90
  24   2   0    1.50    2.10
  26  -2   0    2.90    2.10
  26  -2   0    8.70    3.10
  26   2   0    2.50    2.70
  26   2   0    0.90    2.80
  26   2   0    2.90    2.40
   1  -3   0    8.20    1.90
  -1  -3   0    4.70    1.10
  -1  -3   0    5.60    2.00
   1   3   0    6.40    1.10
   1   3   0    4.30    1.80
   3  -3   0 3415.06  181.28
  -3  -3   0 3510.95  181.08
   3  -3   0 3049.29  180.18
  -3  -3   0 3090.89  180.18
  -3  -3   0 3428.76  181.18
  -3   3   0 3392.06  181.28
  -3   3   0 3085.79  180.18
   3   3   0 3430.36  181.08
  -5  -3   0   37.50    4.20
   5  -3   0   47.10    4.50
  -5  -3   0   31.40    2.70
  -5  -3   0   35.50    4.30
  -5   3   0   43.50    2.80
   5   3   0   37.60    4.20
  -5   3   0   46.40    4.40
  -7  -3   0  422.06   23.60
  -7  -3   0  438.36   24.80
   7  -3   0  413.76   24.80
  -7  -3   0  432.26   25.10
   7   3   0  429.26   24.90
  -7   3   0  420.66   23.70
  -7   3   0  423.16   24.90
  -9  -3   0  727.93   41.10
  -9  -3   0  700.03   42.30
   9  -3   0  800.12   42.60
  -9  -3   0  725.83   43.20
  -9   3   0  754.42   41.20
   9   3   0  726.73   42.90
  -9   3   0  790.72   42.70
  11  -3   0   22.30    6.70
 -11  -3   0   12.10    1.90
 -11  -3   0   13.50    4.20
 -11  -3   0    4.20    5.90
 -11   3   0   18.50    6.00
  11   3   0   23.60    6.80
 -13  -3   0   68.59   11.30
 -13  -3   0   72.59    5.40
  13  -3   0   76.59    5.90
  13  -3   0   83.49    5.80
  13  -3   0   69.69    5.60
 -13   3   0   84.09    5.30
  13   3   0   72.69    6.50
  13   3   0   66.09    6.00
  15  -3   0  275.47   16.00
  15  -3   0  232.48   16.60
 -15  -3   0  294.57   15.80
  15  -3   0  275.17   15.80
  15  -3   0  297.87   16.00
  15  -3   0  248.78   15.80
 -15   3   0  287.97   15.90
  15   3   0  276.17   16.10
  15   3   0  273.17   16.00
  15   3   0  257.77   16.30
  15   3   0  295.37   16.00
  17  -3   0    2.50    3.00
  17  -3   0   -1.40    4.00
  17  -3   0    2.30    2.20
 -17  -3   0    3.50    3.10
  17  -3   0    4.90    2.70
 -17   3   0    5.90    2.40
  17   3   0    1.90    2.80
  17   3   0    4.40    2.80
  17   3   0    1.30    2.50
  17   3   0    0.20    3.00
  19  -3   0   15.60    3.50
  19  -3   0   18.20    3.10
 -19  -3   0   19.50    4.30
  19  -3   0   14.70    5.10
  19  -3   0   18.60    3.30
  19   3   0   12.90    3.00
 -19   3   0   13.10    3.30
  19   3   0   15.20    3.40
  19   3   0   17.90    3.40
  21  -3   0    7.10    2.70
  21  -3   0    2.00    3.20
 -21  -3   0    0.30    5.90
  21  -3   0    5.90    3.50
  21  -3   0   12.40    6.00
  21   3   0    8.40    3.20
 -21   3   0    3.30    5.60
  21   3   0    4.30    3.60
  21   3   0   11.30    3.00
  23  -3   0    4.80    5.50
 -23  -3   0   12.10    7.80
  23  -3   0    0.20    3.40
  23  -3   0    4.90    3.70
  23   3   0   -3.10    2.90
 -23   3   0    2.80    6.80
  25  -3   0    5.00    3.10
  25   3   0    5.90    3.40
  25   3   0    5.10    2.40
  25   3   0   -0.20    2.70
  27  -3   0    7.70    2.80
  27  -3   0    1.10    1.90
  27   3   0   -0.60    3.10
  27   3   0    9.00    4.50
  27   3   0    0.90    2.20
   0  -4   0   36.60    4.60
   0   4   0   34.60    2.70
   0   4   0   38.80    4.90
   2  -4   0   47.30    3.30
  -2  -4   0   44.70    3.20
  -2  -4   0   46.40    5.20
  -2   4   0   40.70    3.20
   2   4   0   49.40    5.20
   2   4   0   39.10    3.40
  -4  -4   0  541.45   30.80
   4  -4   0  497.75   29.20
  -4  -4   0  525.95   29.20
   4  -4   0  514.65   30.70
   4   4   0  558.74   30.50
  -4   4   0  517.25   29.20
  -6  -4   0  125.99   10.30
   6  -4   0  155.98   10.60
  -6  -4   0  127.69    8.10
  -6  -4   0  124.59   10.00
  -6   4   0  156.28    8.20
   6   4   0  130.89   10.10
   8  -4   0   18.30    5.00
  -8  -4   0   12.50    4.30
  -8  -4   0    6.90    4.10
  -8  -4   0   15.30    2.20
   8   4   0   10.40    4.50
  -8   4   0   12.50    2.20
  10  -4   0   83.29   11.50
 -10  -4   0   84.89   11.70
 -10  -4   0   70.59    9.90
 -10  -4   0   89.39    6.00
 -10   4   0  102.99    6.00
 -10   4   0   98.79   12.20
  10   4   0   88.09   12.20
 -12  -4   0   -1.00    9.60
  12  -4   0   11.20    2.50
  12  -4   0   16.00    3.20
  12  -4   0   10.70    1.90
  12  -4   0    6.40    2.30
 -12  -4   0    5.10    2.00
  12   4   0    7.80    2.70
 -12   4   0    8.00    2.00
  12   4   0   10.00    2.50
  14  -4   0   90.79    6.80
  14  -4   0   90.49    6.10
  14  -4   0   93.19    6.30
  14  -4   0   92.49    6.20
 -14  -4   0   82.59    6.10
  14   4   0   89.29    6.40
  14   4   0   75.99    6.70
  14   4   0   77.29    6.40
 -14   4   0   94.09    6.10
 -16  -4   0   -0.50    2.80
  16  -4   0   -0.30    4.00
  16  -4   0    3.00    4.80
  16  -4   0    1.00    2.00
  16  -4   0    4.30    2.50
  16   4   0    4.00    3.60
  16   4   0   10.00    3.80
 -16   4   0    5.80    2.50
  16   4   0   -0.90    2.90
  16   4   0    4.60    2.40
  18  -4   0   67.19    5.50
  18  -4   0   67.99    5.30
  18  -4   0   53.69    5.70
 -18  -4   0   72.29    6.80
 -18   4   0   65.59    6.20
  18   4   0   74.39    6.30
  18   4   0   48.40    6.30
  18   4   0   71.79    5.70
  18   4   0   62.69    5.50
  20  -4   0    3.10    2.90
  20  -4   0    6.10    2.90
 -20  -4   0    9.90    5.70
  20  -4   0    7.00    3.20
  20   4   0    6.20    3.80
 -20   4   0    9.20    4.60
  20   4   0    4.70    2.90
  20   4   0    7.30    3.50
  20   4   0    4.70    4.20
  22  -4   0    2.80    2.40
 -22  -4   0    7.60    7.00
  22  -4   0   -2.60    3.30
  22  -4   0    1.40    3.10
  22   4   0    6.00    2.80
  22   4   0   -1.50    3.30
 -22   4   0   -1.00    4.00
 -22   4   0   10.90    6.30
  22   4   0    6.00    3.20
  24  -4   0   -0.10    2.20
  24  -4   0   -1.20    3.30
  24  -4   0   -3.90    3.30
  24   4   0   -5.90    4.00
 -24   4   0    5.90    4.00
  24   4   0   -0.20    2.50
  24   4   0    1.80    2.60
  26  -4   0    5.10    2.00
  26  -4   0    3.30    2.80
 -26   4   0   14.20    4.80
  26   4   0    0.70    2.50
  26   4   0   -0.90    2.30
  -1  -5   0   24.50    2.90
   1  -5   0   35.10    5.60
  -1  -5   0   32.70    5.90
   1  -5   0   35.20    2.90
   1   5   0   29.60    5.10
   1   5   0   24.10    3.00
  -1   5   0   36.00    2.90
  -1   5   0   38.40    7.10
  -3  -5   0  283.97   16.50
   3  -5   0  290.37   16.50
   3  -5   0  282.07   19.00
  -3   5   0  291.67   16.50
   3   5   0  302.17   19.00
   5  -5   0   24.40    5.90
  -5  -5   0   28.10    2.90
  -5  -5   0   21.60    5.00
   5  -5   0   26.50    3.90
   5   5   0   30.30    5.30
  -5   5   0   28.20    2.90
  -7  -5   0  400.06   22.00
   7  -5   0  402.56   25.40
  -7  -5   0  342.67   24.50
  -7   5   0  409.26   22.00
   7   5   0  380.36   24.70
  -9  -5   0    6.00    1.80
  -9  -5   0    3.30    7.20
  -9  -5   0    5.20    7.10
   9  -5   0   22.60    9.20
   9   5   0   13.90    8.20
  -9   5   0    7.70    1.80
 -11  -5   0   32.40    3.40
 -11  -5   0   42.60   11.30
  11  -5   0   21.20    3.70
  11  -5   0   26.10    4.00
  11  -5   0   30.40    5.70
  11   5   0   28.10    5.00
  11   5   0   28.50    4.70
  11   5   0   21.60    4.00
 -13  -5   0   82.59    5.80
  13  -5   0   61.79    6.40
  13  -5   0   73.49    5.50
  13  -5   0   72.79    5.50
  13  -5   0   69.59    5.50
 -13   5   0   60.29    7.10
  13   5   0   73.09    6.10
 -13   5   0   77.19    5.60
  13   5   0   83.79    6.30
  13   5   0   76.59    5.70
  13   5   0   69.59    6.00
  15  -5   0  136.99   11.30
  15  -5   0  146.49    9.30
  15  -5   0  147.89    9.40
  15  -5   0  150.28    9.60
 -15  -5   0  155.98    9.80
 -15   5   0  155.78    9.70
  15   5   0  147.89    9.90
  15   5   0  156.18   11.90
 -15   5   0  124.29   10.00
  15   5   0  159.88    9.40
  17  -5   0   23.60    3.70
  17  -5   0   27.80    3.70
  17  -5   0   19.90    3.70
 -17  -5   0   22.90    4.20
  17  -5   0   23.40    3.30
 -17   5   0   24.10    4.20
  17   5   0   21.90    3.70
  17   5   0   27.40    4.40
  17   5   0   18.80    3.00
  17   5   0   20.60    5.10
 -17   5   0   29.80    5.00
  19  -5   0    4.00    2.80
  19  -5   0    3.40    3.10
  19  -5   0    3.60    2.50
 -19  -5   0    2.30    4.90
  19   5   0    5.10    4.60
  19   5   0    9.40    3.00
  19   5   0    8.50    3.10
  19   5   0    3.70    3.40
 -19   5   0    3.80    3.70
 -19   5   0    2.90    4.50
  21  -5   0    0.90    2.90
 -21  -5   0   -1.80    6.60
  21  -5   0   -1.90    2.80
  21  -5   0    0.80    2.40
  21   5   0    1.00    2.90
  21   5   0    2.70    2.60
  21   5   0    1.70    2.90
  23  -5   0    1.90    2.10
  23  -5   0    6.70    2.80
  23  -5   0    2.80    3.30
  23   5   0   -1.40    2.60
  23   5   0    2.20    2.50
 -23   5   0    4.10    3.50
  25  -5   0    1.10    3.10
  25  -5   0    2.00    1.90
  25   5   0    1.80    2.40
  25   5   0    2.50    2.40
   0  -6   0    5.80    1.80
   0  -6   0   11.70    8.80
   0   6   0   -4.00    6.80
  -2  -6   0   28.70    8.80
   2  -6   0   26.60    3.40
  -2  -6   0   32.10    3.20
  -2   6   0   19.10    7.30
   2   6   0   45.40    7.70
  -2   6   0   29.00    3.30
  -4  -6   0   37.30    3.60
   4  -6   0   35.60    4.30
  -4   6   0   35.60    3.60
   4   6   0   35.40    7.50
  -6  -6   0   84.29    6.00
  -6   6   0   84.99    5.90
   6   6   0   86.09   11.00
  -8  -6   0   82.09    5.60
   8  -6   0   68.59    5.50
   8  -6   0   66.69    5.80
  -8   6   0   68.69    5.40
  -8   6   0   66.79    5.60
   8   6   0   81.19    5.60
   8   6   0   74.19    5.70
  10  -6   0   11.50    2.20
 -10  -6   0    8.80    2.00
  10  -6   0   14.80    2.70
  10  -6   0   14.50    5.20
  10   6   0   17.20    3.00
 -10   6   0   12.70    2.20
 -10   6   0   17.90    2.70
  10   6   0   15.70    3.30
  10   6   0   11.50    2.30
  12  -6   0   -1.20    4.10
  12  -6   0    3.30    2.20
 -12  -6   0    3.00    2.20
  12  -6   0    1.70    2.40
  12  -6   0    1.60    1.90
  12   6   0    3.70    2.70
  12   6   0    2.50    2.20
  12   6   0    4.80    2.50
 -12   6   0    1.30    2.10
 -12   6   0    4.90    2.50
  14  -6   0    5.80    4.30
 -14  -6   0    5.30    2.90
  14  -6   0    3.20    2.00
  14  -6   0    4.90    2.40
  14  -6   0    5.00    2.30
  14   6   0    6.60    2.50
 -14   6   0    1.30    4.40
  14   6   0   10.90    2.80
 -14   6   0   -0.60    2.70
  14   6   0    5.40    2.90
  14   6   0    4.50    2.30
  16  -6   0   -1.40    2.40
  16  -6   0    1.30    2.40
  16  -6   0   -6.00    2.90
  16  -6   0   -2.90    2.10
  16   6   0    1.30    2.70
  16   6   0    0.90    2.50
  16   6   0    0.40    2.70
 -16   6   0    2.80    3.40
 -16   6   0   -5.50    2.90
  18  -6   0   -1.80    2.30
  18  -6   0    1.90    2.70
  18  -6   0   -5.00    3.20
  18  -6   0    3.40    2.60
  18   6   0    4.60    3.20
 -18   6   0    2.60    3.00
  18   6   0    3.30    3.00
  18   6   0    0.10    2.60
  20  -6   0   -2.10    3.00
  20  -6   0   -2.90    2.70
  20  -6   0    2.40    2.20
 -20  -6   0   -2.50    7.00
  20   6   0    4.20    3.10
  20   6   0    1.10    2.80
  20   6   0   -6.30    3.40
 -20   6   0   -6.80    5.70
  22  -6   0   13.10    2.40
  22  -6   0    9.20    2.60
  22  -6   0   12.60    3.80
  22   6   0    4.50    2.90
  22   6   0   12.40    2.80
  22   6   0   14.40    2.90
 -22   6   0    8.50    3.00
  24  -6   0    9.60    3.30
  24  -6   0    5.30    2.00
  24   6   0    6.10    2.50
  24   6   0    3.90    2.40
 -24   6   0    5.10    3.00
   1  -7   0   83.49    6.10
  -1  -7   0   81.09    5.70
   1  -7   0   65.99    5.50
  -1  -7   0   81.99    5.80
   1   7   0   78.79    6.60
  -1   7   0   77.39    6.10
   3  -7   0   87.39    9.50
   3  -7   0  100.49    7.60
  -3  -7   0   97.99    7.40
  -3  -7   0  112.09    7.00
   3   7   0  104.79    7.20
  -3   7   0   99.39    7.10
  -3   7   0   91.19    6.40
  -5  -7   0   61.39    5.10
   5  -7   0   50.79    5.30
   5  -7   0   58.39    5.40
  -5  -7   0   60.29    6.30
   5   7   0   54.69    5.10
   5   7   0   53.19    5.20
  -5   7   0   53.59    4.50
  -5   7   0   55.39    5.10
  -7  -7   0    6.80    2.20
  -7  -7   0    8.80    3.60
   7  -7   0    6.20    2.10
   7  -7   0    4.40    2.50
  -7   7   0    8.50    1.90
   7   7   0    9.30    2.60
   7   7   0    9.00    3.80
   7   7   0    5.50    3.20
  -7   7   0    4.40    2.30
  -9  -7   0   22.00    3.80
   9  -7   0   18.20    2.60
  -9  -7   0   24.00    4.30
   9  -7   0   20.50    2.90
   9   7   0   19.70    2.60
   9   7   0   21.80    4.10
  -9   7   0   18.30    2.50
  -9   7   0   20.80    3.10
   9   7   0   25.30    3.30
 -11  -7   0   23.20    4.60
 -11  -7   0   20.90    3.30
  11  -7   0   25.00    5.40
  11   7   0   23.50    3.30
 -11   7   0   15.50    2.90
 -11   7   0   18.60    3.20
  11   7   0   20.80    3.80
  11   7   0   21.40    3.60
  13  -7   0    0.10    3.90
  13  -7   0    0.60    2.50
 -13  -7   0   -2.20    3.30
  13  -7   0    2.30    2.10
  13  -7   0    0.50    2.20
 -13  -7   0    2.00    4.90
  13   7   0   -1.20    1.90
  13   7   0    2.80    2.80
 -13   7   0    3.30    3.20
 -13   7   0    0.30    2.10
  13   7   0    2.70    2.50
  13   7   0    0.70    2.40
  15  -7   0   -0.10    3.40
  15  -7   0   -3.40    2.50
 -15  -7   0    8.60    5.50
  15  -7   0   -1.20    2.50
 -15  -7   0    1.50    4.20
  15  -7   0    1.10    2.20
 -15   7   0   -1.30    2.50
  15   7   0    0.40    2.50
  15   7   0    2.30    2.90
  15   7   0    1.90    2.60
  17  -7   0   11.70    3.50
  17  -7   0    8.00    2.70
 -17  -7   0   22.10    6.10
  17  -7   0   15.60    2.50
  17  -7   0    6.70    2.90
 -17  -7   0   19.20    5.80
  17   7   0   15.00    2.80
 -17   7   0   15.30    5.60
  17   7   0   16.10    3.10
  17   7   0   15.60    3.30
  19  -7   0   25.10    4.10
  19  -7   0   26.00    3.30
 -19  -7   0   28.30    6.10
 -19  -7   0   33.20    7.90
  19  -7   0   23.90    3.90
  19   7   0   25.20    4.70
 -19   7   0   19.90    6.60
  19   7   0   22.80    3.30
 -19   7   0   18.60    4.20
 -21  -7   0   -0.10    6.40
  21  -7   0    1.50    3.60
  21  -7   0    0.20    2.00
  21  -7   0    6.10    2.40
 -21   7   0    0.50    2.60
  21   7   0   -3.90    2.50
  21   7   0    1.40    2.60
  21   7   0    0.40    2.60
  23  -7   0   -0.20    1.60
 -23  -7   0    9.80    6.20
  23  -7   0   -1.60    3.60
  23   7   0   -1.90    2.40
 -23   7   0    2.30    2.50
  23   7   0    0.20    2.30
   0  -8   0   -4.30    2.90
   0  -8   0   -2.60    3.70
   0  -8   0    1.00    2.00
   0   8   0    1.00    3.10
   0   8   0    1.80    3.00
  -2  -8   0   44.40    5.10
   2  -8   0   56.09    5.90
   2  -8   0   55.89    7.00
  -2  -8   0   49.40    4.80
   2  -8   0   46.50    4.60
   2   8   0   43.60    5.10
  -2   8   0   48.00    6.50
  -2   8   0   53.39    5.00
  -2   8   0   47.00    6.60
  -4  -8   0   12.90    2.70
   4  -8   0   19.70    3.00
  -4  -8   0   12.80    3.10
   4  -8   0   16.50    2.90
   4  -8   0   17.80    3.60
  -4   8   0   18.20    4.20
  -4   8   0   18.90    3.50
  -4   8   0   16.00    3.30
   4   8   0   10.60    2.30
  -6  -8   0   18.60    3.40
   6  -8   0   20.90    3.50
  -6  -8   0   20.00    3.50
   6  -8   0   20.90    3.70
  -6   8   0   20.10    3.20
   6   8   0   15.70    4.60
  -6   8   0   26.20    5.90
  -6   8   0   12.80    3.20
   6   8   0   19.80    3.00
  -8  -8   0    0.10    3.60
   8  -8   0    0.70    2.70
  -8  -8   0   -2.10    2.80
   8   8   0   -4.90    2.30
   8   8   0    0.50    2.30
   8   8   0   -2.30    3.80
  -8   8   0    3.20    3.30
  -8   8   0    1.70    2.10
 -10  -8   0   -4.60    3.90
 -10  -8   0   -1.60    3.20
  10  -8   0   -1.00    2.60
  10  -8   0    2.60    2.00
  10   8   0    3.60    2.60
 -10   8   0    0.40    1.80
  10   8   0    2.10    1.90
  10   8   0    0.20    3.40
 -10   8   0   -2.90    3.50
 -12  -8   0   14.40    4.40
  12  -8   0    6.70    4.50
  12  -8   0   11.40    2.60
  12  -8   0   19.50    3.30
  12  -8   0   14.70    2.70
 -12  -8   0   18.90    4.70
  12   8   0    9.00    2.30
  12   8   0   16.80    3.00
  12   8   0   14.00    3.00
 -12   8   0   12.40    2.50
 -12   8   0   13.50    4.80
  12   8   0   19.00    4.00
  14  -8   0   32.70    4.40
 -14  -8   0   37.20    5.90
 -14  -8   0   46.00    7.50
  14  -8   0   25.10    5.30
  14  -8   0   33.90    4.30
  14  -8   0   33.70    4.10
  14   8   0   29.50    4.40
  14   8   0   33.60    4.30
 -14   8   0   37.80    5.80
 -14   8   0   30.20    4.30
  14   8   0   29.10    4.00
  14   8   0   32.40    5.80
  16  -8   0   10.10    2.40
 -16  -8   0   13.30    5.90
 -16  -8   0   13.90    6.60
  16  -8   0   10.00    2.60
  16  -8   0    9.40    4.30
  16  -8   0    7.20    2.90
  16   8   0   11.60    2.70
 -16   8   0    5.20    2.40
  16   8   0    8.10    2.90
 -16   8   0    8.50    7.00
  16   8   0   10.40    3.80
  18  -8   0    1.70    1.70
  18  -8   0   -2.40    1.90
 -18  -8   0   14.70    8.30
 -18  -8   0    5.50    5.50
  18  -8   0    2.10    2.20
  18  -8   0    1.70    4.30
  18   8   0    1.10    1.90
 -18   8   0   -2.80    2.00
 -18   8   0    7.80    8.50
  18   8   0    0.20    2.40
  18   8   0    2.00    2.30
  20  -8   0    2.90    1.90
  20  -8   0    6.20    4.50
 -20  -8   0    2.60    5.40
  20   8   0   -1.00    2.40
 -20   8   0    0.60    2.10
  20   8   0   -1.20    2.70
  20   8   0    1.50    2.20
 -22  -8   0    3.80    4.80
  22  -8   0    0.20    1.60
  22  -8   0   -6.40    4.60
  22   8   0    5.00    2.90
 -22   8   0    2.70    2.20
  22   8   0    2.50    2.40
  22   8   0   -1.50    2.30
  -1  -9   0    7.80    4.00
   1  -9   0   12.10    3.50
   1  -9   0   -1.10    7.70
  -1  -9   0   22.80    4.70
   1   9   0   19.50    4.10
  -1   9   0   25.90    4.90
  -3  -9   0    0.40    3.90
   3  -9   0    1.90    4.20
  -3  -9   0    0.80    2.50
   3  -9   0   -0.40    2.80
  -3   9   0   11.70    8.30
   3   9   0    2.50    2.70
  -5  -9   0    2.30    4.00
   5  -9   0   -0.20    2.20
  -5  -9   0    4.70    2.70
   5   9   0    2.30    2.40
  -5   9   0   -8.80    5.40
  -5   9   0    2.40    2.20
  -5   9   0    3.70    5.40
  -7  -9   0   25.10    4.80
  -7  -9   0   29.50    5.40
   7  -9   0   26.30    3.50
   7  -9   0   25.10    4.10
  -7   9   0   29.80    6.30
   7   9   0   24.30    3.50
  -7   9   0   23.30    5.70
   7   9   0   27.40    5.20
  -7   9   0   27.40    3.90
   9  -9   0   20.30    3.10
  -9  -9   0   17.90    4.30
   9  -9   0   23.10    3.60
  -9  -9   0   13.00    4.90
  -9   9   0   14.70    6.00
  -9   9   0   23.00    3.90
   9   9   0   23.10    4.50
   9   9   0   13.40    2.90
 -11  -9   0   -9.80    5.10
  11  -9   0    0.70    2.80
 -11  -9   0    1.70    3.90
 -11   9   0   -0.60    6.40
 -11   9   0   -2.00    2.10
  11   9   0   -0.60    2.20
  11   9   0    3.50    3.90
  11   9   0   -1.30    2.60
  13  -9   0    1.10    2.50
 -13  -9   0   -6.50    6.30
  13  -9   0   -1.70    2.30
 -13  -9   0   -3.50    4.30
  13  -9   0   -4.00    2.30
  13   9   0    2.80    2.80
  13   9   0   -0.20    3.60
 -13   9   0   -3.10    7.60
 -13   9   0   -1.70    2.00
  13   9   0    1.60    2.60
  13   9   0   -1.70    2.20
  15  -9   0   -1.20    2.30
 -15  -9   0   -0.60    8.00
  15  -9   0    4.00    2.60
 -15  -9   0    4.40    6.40
  15  -9   0    1.80    2.40
 -15   9   0   -3.30    2.00
 -15   9   0    3.30    9.30
  15   9   0    0.30    5.00
  15   9   0    0.00    5.50
  15   9   0    1.50    2.40
  17  -9   0    1.50    2.10
  17  -9   0    1.30    2.00
 -17  -9   0   11.30    4.30
  17   9   0    2.20    2.10
 -17   9   0    1.60    2.00
  17   9   0    0.50    2.60
  17   9   0    4.60    3.10
  19  -9   0    1.20    1.70
 -19  -9   0    8.10    4.00
  19   9   0    6.80    2.70
  19   9   0    2.80    2.00
 -19   9   0    2.80    1.90
  21  -9   0   -2.60    1.60
 -21   9   0    0.90    2.00
  21   9   0   -4.20    4.10
  21   9   0   -0.20    1.90
   0 -10   0   14.40    2.90
   0  10   0   13.20    3.50
  -2 -10   0   37.90    4.70
  -2 -10   0   24.60    7.20
   2 -10   0   34.20    4.60
  -2 -10   0   27.80    4.60
   2 -10   0   29.30    3.90
   2  10   0   30.30    5.20
  -2  10   0   35.80    6.30
  -4 -10   0   12.90    3.20
   4 -10   0   15.10    2.90
  -4 -10   0   10.70    6.20
  -4  10   0    6.00    4.60
  -4  10   0   11.80    2.80
   4  10   0    6.20    3.10
  -6 -10   0   -5.70    5.80
   6 -10   0    1.30    2.50
  -6 -10   0   -0.70    3.10
  -6  10   0   -5.70    5.30
  -6  10   0   -1.90    2.40
   6  10   0   -1.80    2.40
   8 -10   0   16.60    3.10
  -8 -10   0   20.90    3.80
  -8 -10   0    1.90   10.70
   8  10   0   22.70    5.50
   8  10   0   14.00    2.80
   8  10   0   14.00    3.00
  -8  10   0   13.00    2.50
  10 -10   0    4.30    2.60
 -10 -10   0    2.30    6.60
 -10 -10   0    5.20    3.60
 -10  10   0    3.20    2.10
  10  10   0    7.40    2.60
  10  10   0    3.20    5.60
  10  10   0    3.70    2.60
 -10  10   0   16.80   14.20
  12 -10   0   -1.70    2.30
 -12 -10   0   -2.40    3.60
 -12 -10   0    3.30    7.70
  12 -10   0   -0.10    2.40
  12  10   0    0.80    2.20
  12  10   0    1.00    5.00
  12  10   0    0.10    2.80
 -12  10   0   -1.30    2.20
  14 -10   0    1.60    2.20
 -14 -10   0   -4.10    9.70
 -14 -10   0    4.80    3.50
  14 -10   0    4.30    1.90
  14  10   0    5.10    3.90
 -14  10   0    1.40    1.90
  14  10   0    3.50    1.70
 -16 -10   0    2.70    3.50
  16 -10   0    0.50    1.80
  16 -10   0    6.40    2.00
 -16  10   0    0.90    1.90
  16  10   0    5.50    3.20
  16  10   0    6.00    2.00
 -18 -10   0    4.80    3.30
  18 -10   0    1.60    1.60
  18  10   0   -2.00    1.80
  18  10   0    1.40    2.80
 -18  10   0    0.40    1.90
   1 -11   0   14.00    3.60
   1 -11   0   11.20    3.80
  -1  11   0   10.50    3.80
   1  11   0   13.90    3.30
   1  11   0   15.60    3.60
   3 -11   0   -0.10    3.20
  -3 -11   0    9.10    3.00
   3  11   0    1.60    3.00
   3  11   0    3.00    2.90
  -3  11   0    1.60    4.40
   5 -11   0   12.40    3.30
  -5 -11   0   20.40   11.50
   5  11   0   26.40    4.50
   5  11   0   16.60    3.30
  -5  11   0   15.30    5.30
  -7 -11   0   -0.90    7.60
   7 -11   0    5.60    2.60
  -7 -11   0    8.70    3.10
  -7  11   0   14.30    4.30
   7  11   0    7.00    2.60
   7  11   0    7.40    2.50
  -9 -11   0  -16.10    8.20
  -9 -11   0   -1.60    4.90
   9  11   0    5.00    2.90
  -9  11   0    4.90    2.50
  11 -11   0    0.30    2.30
 -11 -11   0    6.70    2.90
  11 -11   0    5.00    2.20
 -11  11   0    3.30    2.30
  11  11   0    1.20    1.90
  11  11   0    3.30    2.10
  13 -11   0    2.20    2.10
  13 -11   0    2.70    2.00
 -13 -11   0    2.60    3.00
  13  11   0    0.30    2.00
 -13  11   0    1.20    2.30
  13  11   0    4.40    3.80
 -15 -11   0    8.00    3.00
  15 -11   0    0.90    1.60
  15  11   0    0.00    1.70
  15  11   0   -6.20    3.60
   0 -12   0   -2.10    4.40
   0  12   0    0.30    2.60
  -2 -12   0    3.20    3.10
   2 -12   0   -2.60    3.20
   2  12   0    3.20    2.40
   2  12   0   -0.60    2.90
  -2  12   0    3.00    2.90
   4 -12   0    4.00    3.00
  -4 -12   0    7.90    2.80
   4  12   0    3.10    2.50
   4  12   0    6.90    2.30
  -6 -12   0    0.50    2.70
   6 -12   0    1.60    2.90
  -6  12   0    5.80    4.00
   6  12   0    1.20    2.40
   6  12   0    2.00    2.30
   8 -12   0    4.50    2.30
  -8 -12   0    9.30    2.90
   8 -12   0    3.20    2.10
   8  12   0    2.40    2.10
   8  12   0    1.70    2.00
  -8  12   0    2.90    4.20
  10 -12   0    8.80    2.30
  10 -12   0   -0.30    2.10
 -10 -12   0    9.70    2.80
  10  12   0    5.10    1.80
  12 -12   0    7.00    1.70
 -12 -12   0   10.50    2.80
  12  12   0    5.30    1.80
   1 -13   0   -0.20    3.50
  -1 -13   0    2.80    4.40
  -1  13   0   -4.10    2.70
   3 -13   0    1.10    2.80
  -3  13   0    1.70    2.80
   3  13   0    2.60    3.00
   5 -13   0    0.40    2.40
   5  13   0   -2.30    2.40
   7 -13   0    0.80    2.00
   7 -13   0   11.40    3.80
  -7  13   0   -2.00    3.40
   7  13   0    0.80    2.00
   9 -13   0    3.70    1.80
   9 -13   0    1.60    2.20
  -9 -13   0    4.50    3.10
   9  13   0   -1.90    2.30
  26   0  -1   -2.80    2.30
  26   0  -1   -2.40    3.40
  26   0  -1    2.60    3.10
 -24   0   1   -7.30    8.20
  24   0  -1    2.20    5.00
  24   0  -1    5.30    6.00
  24   0  -1    3.10    3.20
 -22   0   1    3.50    8.00
  22   0  -1    1.80    3.80
  22   0  -1   -2.80    2.60
  22   0  -1    6.50    3.90
 -20   0   1   -4.00    3.70
  20   0  -1    1.20    2.60
  20   0  -1    4.00    3.30
  20   0  -1   -0.10    3.20
 -18   0   1   -1.80    2.60
  18   0  -1   -0.40    2.90
  18   0  -1    2.40    3.00
  18   0  -1    0.10    3.70
  16   0  -1   -0.10    3.00
 -16   0   1    0.60    1.80
  16   0  -1    1.00    2.30
  16   0  -1   -0.20    2.70
 -14   0   1    1.50    1.40
 -14   0   1    2.50    7.80
 -12   0   1   -5.50    4.30
 -10   0   1    5.10    3.10
  -8   0   1   11.30    2.10
  -8   0   1   19.70    3.40
  -6   0   1    1.80    0.90
  -6   0   1    1.90    1.30
  -4   0   1    0.90    0.80
  -4   0   1    0.40    0.60
  -2   0   1    0.30    0.30
   2   0   1    0.90    0.50
  -2   0  -1    1.60    0.50
  -6   0  -1    2.90    1.40
  -8   0  -1    2.00    2.00
 -10   0  -1    3.50    3.40
 -12   0  -1    6.80    5.40
 -14   0  -1   12.00    9.40
  14   0   1   -1.30    2.10
 -14   0  -1    1.00    1.50
  14   0   1   -1.80    2.50
  16   0   1    0.20    3.00
  16   0   1   -3.90    2.20
  16   0   1   -0.80    2.50
 -16   0  -1   -0.70    1.80
  18   0   1    0.10    2.50
 -18   0  -1   -0.70    2.80
  18   0   1   -0.40    4.50
  18   0   1   -2.20    2.50
  20   0   1   -1.40    3.20
  20   0   1    1.50    2.80
  20   0   1    4.40    3.40
  22   0   1    5.20    3.50
  22   0   1   -3.80    2.40
  22   0   1    3.40    3.70
 -22   0  -1   -0.30    5.30
 -24   0  -1   -6.80    8.40
  24   0   1    2.60    2.10
  24   0   1   -2.90    3.30
  24   0   1    0.90    2.60
  26   0   1   -0.40    2.20
  26   0   1   -6.20    3.20
  26   0   1    3.20    3.10
  27  -1  -1    4.20    3.00
  27  -1  -1    3.10    2.10
  27   1  -1    2.40    2.90
  27   1  -1    6.40    2.30
  25  -1  -1   -0.80    2.30
  25  -1  -1   -2.70    4.10
  25  -1  -1   -1.80    3.00
  25   1  -1   -1.90    3.00
  25   1  -1    1.90    3.10
  25   1  -1    0.90    2.40
  23  -1  -1   26.30    4.50
 -23  -1   1   28.00    7.10
  23  -1  -1   30.00    3.80
  23   1  -1   23.40    3.80
  23   1  -1   30.30    4.90
  23   1  -1   26.90    4.20
 -21  -1   1   14.40    4.60
  21  -1  -1   27.90    4.80
  21  -1  -1   23.40    3.60
  21  -1  -1   26.40    4.10
  21   1  -1   16.40    3.90
 -21   1   1   27.80    4.90
  21   1  -1   18.90    3.80
  21   1  -1   26.10    4.00
  19  -1  -1   15.60    3.30
  19  -1  -1    8.80    3.30
  19  -1  -1   13.60    2.70
  19   1  -1    6.90    3.10
  19   1  -1   11.70    3.20
  19   1  -1   10.00    2.80
 -19   1   1   18.60    3.50
  17  -1  -1   17.20    2.60
 -17  -1   1   14.40    2.60
  17  -1  -1   11.40    2.60
  17  -1  -1   16.50    4.10
  17  -1  -1   14.10    3.40
  17   1  -1   13.60    3.20
  17   1  -1   20.10    3.40
 -17   1   1   17.20    2.60
  17   1  -1   14.90    2.80
  15  -1  -1   36.00    4.20
  15  -1  -1   31.00    4.50
 -15  -1   1   47.20    3.90
  15  -1  -1   41.70    5.40
  15   1  -1   38.90    5.00
  15   1  -1   42.50    5.40
  15   1  -1   41.10    4.30
 -15   1   1   44.10    3.70
 -13  -1   1  203.88   17.20
 -13   1   1  188.68   16.80
 -13   1   1  207.88   11.50
 -11  -1   1   99.89    9.90
 -11   1   1  114.09    6.60
 -11   1   1  129.99   10.20
  -9  -1   1  736.63   40.20
  -9  -1   1  735.33   41.30
  -9   1   1  697.83   40.30
  -9   1   1  710.43   39.70
  -9   1   1  738.63   41.50
  -7  -1   1 6921.01  385.56
   7  -1  -1 7135.19  385.16
  -7   1   1 6914.91  385.16
   7   1  -1 7022.80  385.66
  -7   1   1 7268.97  385.86
  -5  -1   1   78.99    5.20
   5  -1  -1   74.99    4.90
   5   1  -1   74.99    5.20
  -5   1   1   78.19    5.00
   3  -1  -1  215.68   11.90
  -3  -1   1  194.08   11.90
  -3   1   1  224.38   12.00
   3   1  -1  199.28   11.80
  -3   1   1  211.68   11.50
   1  -1  -1 2211.48  121.69
  -1  -1   1 2238.88  121.49
   1   1  -1 2216.58  121.49
  -1   1   1 2229.78  121.69
  -1  -1  -1  120.39    6.80
  -1  -1  -1  117.29    6.90
   1  -1   1  110.99    6.80
   1   1   1  120.59    6.80
   1   1   1  117.29    6.90
  -3  -1  -1 2037.10  123.39
  -3  -1  -1 2300.37  123.89
   3  -1   1 2396.66  123.69
  -3  -1  -1 2263.47  123.69
  -3   1  -1 2325.57  123.69
  -3   1  -1 2179.28  123.39
   3   1   1 2328.87  123.89
   5  -1   1 4703.63  263.27
  -5  -1  -1 5018.60  263.87
  -5   1  -1 4653.43  263.37
  -5   1  -1 4751.62  263.97
   5   1   1 4984.20  263.87
  -7  -1  -1   59.69    5.40
  -7   1  -1   68.09    3.90
  -7   1  -1   69.39    4.50
   7   1   1   56.89    5.40
  -7   1  -1   75.89    5.70
  -9  -1  -1  118.19    9.60
  -9   1  -1  133.49   10.40
  -9   1  -1  139.69    7.60
 -11  -1  -1    9.30    1.70
 -11  -1  -1   10.00    4.80
 -11   1  -1    8.80    4.50
 -11   1  -1   10.50    1.70
 -13  -1  -1    5.70    7.10
 -13  -1  -1    7.70    1.60
 -13   1  -1   10.20    7.10
 -13   1  -1    4.90    1.50
  15  -1   1   26.00    4.20
  15  -1   1   29.00    3.90
  15  -1   1   23.30    4.00
 -15  -1  -1   34.30    3.40
  15   1   1   29.30    3.60
  15   1   1   32.00    4.00
  15   1   1   26.50    4.60
 -15   1  -1   30.00    3.40
  17  -1   1   27.40    3.80
 -17  -1  -1   32.00    4.20
  17  -1   1   22.10    3.60
  17  -1   1   24.20    4.00
  17   1   1   21.50    3.60
 -17   1  -1   28.80    3.80
  17   1   1   25.70    4.70
  17   1   1   26.70    4.00
  19  -1   1   -1.70    2.40
 -19  -1  -1    2.50    3.30
  19  -1   1   -0.60    3.00
  19  -1   1   -1.60    3.30
  19   1   1    3.10    2.60
 -19   1  -1   -3.40    3.20
  19   1   1    2.20    2.90
  19   1   1    7.80    3.30
  21  -1   1    4.60    3.50
  21  -1   1    0.30    4.10
  21  -1   1   -0.60    2.60
 -21  -1  -1   -7.80    4.70
  21   1   1    0.00    2.70
 -21   1  -1    2.00    4.70
  21   1   1    1.00    3.80
  21   1   1   -0.20    3.30
  23  -1   1    1.70    3.30
  23  -1   1    1.60    2.40
  23  -1   1    1.20    5.50
 -23  -1  -1   -2.90    7.00
  23   1   1    5.50    3.30
  23   1   1   -0.50    3.40
  23   1   1    0.80    2.60
 -23   1  -1    4.30    6.50
  25  -1   1    1.00    3.70
  25  -1   1   13.20    3.30
  25  -1   1    8.00    2.20
  25   1   1   12.80    2.60
  25   1   1    6.70    3.10
  25   1   1   13.60    3.30
  27  -1   1    8.90    2.70
  27  -1   1    2.30    2.00
  27   1   1    1.40    2.70
  27   1   1   -0.70    2.10
  26  -2  -1    8.50    3.10
  26  -2  -1    7.70    2.20
  26   2  -1    2.20    3.00
  26   2  -1    9.70    2.80
  26   2  -1   11.90    2.50
  24  -2  -1   -1.20    1.90
  24  -2  -1   -6.90    4.30
  24  -2  -1   -1.60    3.00
  24   2  -1    4.60    2.20
  24   2  -1    2.30    2.70
  24   2  -1    3.90    3.00
  22  -2  -1   16.20    5.60
  22  -2  -1    5.80    2.70
  22  -2  -1    2.90    3.50
  22   2  -1    8.90    3.00
  22   2  -1   10.40    3.50
 -22   2   1    7.70    5.40
  22   2  -1    7.30    3.10
  20  -2  -1   23.80    3.90
 -20  -2   1   20.50    4.30
  20  -2  -1   26.20    4.90
  20  -2  -1   23.80    4.00
  20  -2  -1   33.60    4.10
  20   2  -1   26.30    4.20
 -20   2   1   21.80    4.20
  20   2  -1   19.20    3.50
  20   2  -1   30.00    5.10
  18  -2  -1    1.20    3.80
  18  -2  -1    1.70    3.10
  18  -2  -1    2.90    2.70
 -18  -2   1   -0.90    2.80
  18  -2  -1    5.10    2.60
  18   2  -1    5.40    2.90
  18   2  -1    4.90    2.60
 -18   2   1    2.70    2.60
  16  -2  -1   13.60    2.90
  16  -2  -1   14.50    4.00
 -16  -2   1    6.40    2.00
  16  -2  -1   14.90    2.60
  16  -2  -1   10.90    3.20
 -16   2   1    8.00    2.10
  16   2  -1    7.60    2.80
  16   2  -1   10.00    2.60
  16   2  -1    7.00    3.20
  14  -2  -1    5.20    2.20
 -14  -2   1   -4.20    9.40
  14  -2  -1    3.60    2.70
  14   2  -1    5.00    2.50
 -14   2   1    4.90    1.70
  14   2  -1    8.60    2.80
 -12  -2   1  825.72   50.29
 -12   2   1  900.61   47.70
 -12   2   1  864.91   48.80
 -12   2   1  868.21   50.79
 -10  -2   1   20.60    2.90
  10  -2  -1   13.10    3.40
 -10  -2   1   21.50    3.40
 -10   2   1   13.00    1.90
 -10   2   1   16.90    3.30
 -10   2   1   12.40    4.10
   8  -2  -1   17.20    2.70
  -8  -2   1   15.20    3.00
   8   2  -1   15.00    2.90
  -8   2   1   18.30    1.80
  -8   2   1   20.10    2.90
  -6  -2   1 3048.09  162.58
   6  -2  -1 2973.50  162.48
  -6  -2   1 2889.71  161.58
   6   2  -1 3041.70  162.58
  -6   2   1 2994.90  162.58
  -6   2   1 2825.72  161.68
   4  -2  -1 2898.71  161.68
  -4  -2   1 2754.52  160.98
  -4  -2   1 2977.30  161.58
  -4   2   1 3064.99  161.78
   4   2  -1 3053.09  161.58
   2  -2  -1 3162.88  168.28
  -2  -2   1 2858.71  167.58
  -2  -2   1 3117.89  168.08
   2   2  -1 3096.19  168.08
  -2   2   1 3120.59  168.28
   0  -2  -1 2885.61  148.99
   0  -2  -1 2648.33  148.39
   0  -2   1 2864.11  148.99
   0  -2   1 2586.84  148.39
   0   2   1 2587.84  148.39
   0   2   1 2802.52  148.99
   0   2  -1 2472.15  148.29
   0   2   1 2897.91  148.99
   2  -2   1   39.10    3.20
   2  -2   1   34.60    2.40
  -2   2  -1   39.70    3.20
  -2   2  -1   36.70    2.40
  -4  -2  -1 3604.04  195.68
  -4  -2  -1 3430.36  195.08
   4  -2   1 3479.75  195.78
  -4  -2  -1 3711.23  195.98
  -4   2  -1 3502.65  195.78
   4   2   1 3722.13  195.88
  -6  -2  -1  327.77   18.70
  -6  -2  -1  337.27   18.20
   6  -2   1  304.67   18.20
  -6  -2  -1  316.47   17.50
   6   2   1  322.37   18.60
  -6   2  -1  285.97   17.60
  -6   2  -1  313.27   18.20
  -8  -2  -1  122.59    8.40
   8  -2   1   98.99    7.20
  -8  -2  -1  119.19    7.10
  -8   2  -1   92.39    7.10
   8   2   1  117.19    8.40
  -8   2  -1   91.29    6.10
  10  -2   1    6.00    2.80
 -10  -2  -1   -0.60    3.90
 -10   2  -1    6.50    1.30
 -10   2  -1    4.30    4.10
  10   2   1    5.00    4.30
 -12  -2  -1   82.49   11.90
 -12   2  -1   68.49    4.70
 -12   2  -1   71.69   11.40
 -14  -2  -1   34.10   11.40
  14  -2   1   49.90    4.30
  14  -2   1   40.80    4.80
 -14  -2  -1   46.20    4.00
  14   2   1   45.00    5.40
  14   2   1   39.50    5.30
  14   2   1   40.90    4.70
 -14   2  -1   50.49    3.90
 -16  -2  -1   12.20    2.50
  16  -2   1   20.30    3.40
  16  -2   1   22.10    3.30
  16  -2   1   22.80    3.20
  16  -2   1   19.20    3.60
 -16   2  -1   23.60    3.40
  16   2   1   15.50    3.30
  16   2   1   16.30    2.90
  16   2   1   15.70    3.10
  18  -2   1    2.40    4.10
 -18  -2  -1    6.90    3.00
  18  -2   1    4.70    6.30
  18  -2   1    5.80    2.50
  18  -2   1    6.10    2.60
  18   2   1    9.60    3.10
  18   2   1    7.30    2.90
  18   2   1   11.10    2.80
 -18   2  -1    2.20    2.70
  20  -2   1   22.90    3.90
  20  -2   1   25.10    4.50
  20  -2   1   18.30    4.10
  20  -2   1   21.20    3.40
 -20  -2  -1   24.00    4.50
  20   2   1   21.00    3.40
  20   2   1   24.20    3.90
  20   2   1   27.90    4.70
 -20   2  -1   23.20    4.30
  22  -2   1    3.00    2.60
  22  -2   1    4.90    5.00
  22  -2   1    4.50    3.50
  22   2   1    6.50    3.40
 -22   2  -1    9.20    5.70
  22   2   1    3.10    3.30
  22   2   1    4.70    2.70
  24  -2   1    0.40    2.00
  24  -2   1   -0.90    4.20
  24  -2   1   -0.90    2.70
 -24   2  -1  -17.80   13.50
  24   2   1    0.60    2.90
  24   2   1   -1.70    2.10
  24   2   1    0.40    3.20
  26  -2   1    4.40    2.00
  26  -2   1    0.90    3.00
  26   2   1   -0.90    2.60
  26   2   1    1.70    2.80
  26   2   1   -2.70    2.10
  27  -3  -1    5.90    2.60
  27  -3  -1    1.20    1.80
  27   3  -1    1.80    2.70
  27   3  -1    2.90    4.80
  27   3  -1   -0.50    2.20
  25  -3  -1   -1.60    3.00
  25  -3  -1    1.90    2.10
  25   3  -1    1.20    2.40
  25   3  -1    4.30    2.70
  25   3  -1   -4.30    3.30
  23  -3  -1    3.00    3.50
  23  -3  -1    6.10    2.60
  23  -3  -1    1.70    3.40
 -23  -3   1   16.50    7.80
  23   3  -1    9.20    3.20
  23   3  -1    3.40    3.20
  23   3  -1    5.00    3.50
 -23   3   1   11.10    6.80
  21  -3  -1    9.60    3.40
  21  -3  -1    6.40    3.60
  21  -3  -1    7.50    2.90
  21   3  -1    2.70    3.30
  21   3  -1   11.10    3.20
  21   3  -1    7.60    3.50
 -21   3   1   10.70    8.40
  19  -3  -1    2.40    2.70
  19  -3  -1    0.70    5.70
 -19  -3   1   -1.60    3.70
  19  -3  -1    1.90    3.20
  19  -3  -1    2.40    2.90
  19   3  -1    5.00    2.90
  19   3  -1    5.10    2.70
  19   3  -1    2.40    3.30
 -19   3   1    2.60    3.30
  17  -3  -1    7.10    2.70
 -17  -3   1   12.80    3.20
  17   3  -1   12.80    4.80
  17   3  -1   18.60    3.40
  17   3  -1   15.70    3.20
 -17   3   1   15.50    2.80
  15  -3  -1    4.60    2.20
  15  -3  -1    4.40    2.30
 -15  -3   1    6.20    2.30
  15  -3  -1    6.80    2.70
  15  -3  -1    2.10    2.70
 -15   3   1    5.50    1.80
  15   3  -1   11.50    3.70
  15   3  -1   11.40    3.00
  15   3  -1    4.50    2.70
  15   3  -1   10.80    2.80
 -13  -3   1   18.60    9.50
  13  -3  -1   22.20    3.10
 -13  -3   1   31.10    3.30
  13  -3  -1   23.50    3.50
 -13   3   1   25.90    3.10
  13   3  -1   36.00    4.50
  13   3  -1   24.00    4.40
  11  -3  -1  424.66   25.00
 -11  -3   1  390.16   24.60
 -11  -3   1  407.56   22.80
 -11  -3   1  397.86   26.00
  11   3  -1  384.96   25.90
 -11   3   1  412.06   24.80
 -11   3   1  430.56   22.90
 -11   3   1  420.26   26.50
  -9  -3   1   15.90    4.00
  -9  -3   1   16.90    3.80
  -9  -3   1   15.20    2.10
   9   3  -1   14.20    3.90
  -7  -3   1  123.49    8.40
  -7  -3   1  111.59    6.60
   7  -3  -1   97.19    8.10
  -7  -3   1  119.29    8.30
  -7   3   1  113.59    8.30
  -7   3   1  100.09    6.60
   7   3  -1  125.19    8.20
  -5  -3   1  578.44   32.80
   5  -3  -1  584.44   33.00
  -5  -3   1  567.84   31.90
  -5  -3   1  554.54   32.90
  -5   3   1  574.24   31.90
   5   3  -1  600.64   32.80
  -5   3   1  587.54   33.10
  -3  -3   1 1463.65   79.79
   3  -3  -1 1476.65   79.79
  -3  -3   1 1353.96   78.69
   3  -3  -1 1373.46   78.79
  -3   3   1 1417.26   78.79
  -3   3   1 1480.35   79.89
   3   3  -1 1507.05   79.49
   1  -3  -1  165.98    9.60
  -1  -3   1  165.98    9.60
   1  -3  -1  172.58   10.60
  -1  -3   1  172.58   10.60
  -1   3   1  163.48    9.60
  -1   3   1  169.78   10.60
   1   3  -1  176.38   10.50
   1   3  -1  162.58    9.60
  -1  -3  -1   24.60    2.30
   1  -3   1   36.50    3.50
  -1  -3  -1   25.00    3.20
   1  -3   1   34.60    2.30
   1   3   1   25.70    3.60
  -1   3  -1   34.70    2.30
   1   3   1   25.70    2.20
  -3  -3  -1 3813.62  207.18
  -3  -3  -1 3841.32  207.18
  -3  -3  -1 3596.24  206.18
   3  -3   1 3931.11  207.28
   3  -3   1 3698.23  206.28
   3   3   1 4018.60  207.18
  -3   3  -1 3544.65  206.18
  -5  -3  -1  126.29    9.10
  -5  -3  -1  130.39    8.10
   5  -3   1  164.78    9.60
  -5  -3  -1  135.59    9.50
  -5   3  -1  155.58    8.10
   5   3   1  125.59    9.30
   7  -3   1   88.39    7.00
  -7  -3  -1   83.49    7.50
  -7  -3  -1   88.39    5.30
  -7  -3  -1   86.09    6.70
  -7   3  -1   86.49    5.30
   7   3   1   86.29    7.30
  -9  -3  -1  286.77   18.50
  -9  -3  -1  279.67   15.80
  -9  -3  -1  264.67   17.00
   9  -3   1  280.67   17.40
  -9   3  -1  282.37   15.90
   9   3   1  270.37   18.10
  -9   3  -1  300.47   18.70
  11  -3   1   63.09    9.00
 -11  -3  -1   58.39    8.60
 -11  -3  -1   59.29    7.50
 -11  -3  -1   70.19    4.80
  11   3   1   61.49   11.60
 -11   3  -1   71.39    4.70
 -11   3  -1   90.49   11.50
  13  -3   1    5.80    2.50
  13  -3   1   -0.40    2.70
 -13  -3  -1    0.10   10.80
 -13  -3  -1    1.20    1.80
  13  -3   1    4.30    2.40
  13   3   1    6.50    3.20
 -13   3  -1    1.00    1.60
  13   3   1    4.40    2.50
  15  -3   1    9.20    2.80
  15  -3   1    8.00    2.50
  15  -3   1   14.30    4.30
  15  -3   1    9.40    2.90
 -15  -3  -1    6.50    2.10
  15  -3   1   10.00    2.20
  15   3   1   10.00    2.50
 -15   3  -1    7.30    2.20
  15   3   1    5.00    3.20
  15   3   1    3.80    3.30
  15   3   1   10.00    3.10
  17  -3   1   -2.60    2.50
  17  -3   1    0.40    3.00
  17  -3   1   -2.40    2.00
 -17  -3  -1   -1.10    2.80
  17  -3   1    2.10    3.70
  17   3   1    4.10    2.80
  17   3   1   -3.90    5.00
 -17   3  -1    1.00    2.40
  17   3   1    2.10    2.40
  19  -3   1   21.40    3.60
  19  -3   1   28.00    5.10
  19  -3   1   25.60    3.50
  19  -3   1   22.20    3.60
 -19  -3  -1   26.30    4.90
 -19   3  -1   23.30    3.80
  19   3   1   23.20    3.90
  19   3   1   28.80    4.80
  19   3   1   29.70    4.20
 -21  -3  -1   -5.40    5.50
  21  -3   1   -3.10    3.30
  21  -3   1    8.60    5.70
  21  -3   1    1.60    2.70
  21  -3   1    5.90    3.60
  21   3   1    2.40    2.70
 -21   3  -1    8.10    4.90
  21   3   1   -1.50    3.10
 -23  -3  -1   19.80    8.20
  23  -3   1   -0.20    2.40
  23  -3   1   -6.90    3.90
  23  -3   1   -2.10    3.30
  23   3   1    5.10    2.90
  23   3   1    4.50    2.30
 -23   3  -1    8.40    7.10
  23   3   1    2.20    3.00
  25  -3   1    0.00    2.00
  25  -3   1    5.40    3.10
  25   3   1    1.20    2.40
  25   3   1    1.50    2.70
  25   3   1   -3.30    3.20
  26  -4  -1    2.30    2.00
  26  -4  -1   -1.80    2.70
  26   4  -1    0.40    2.50
  26   4  -1   -1.10    2.40
 -26   4   1   -5.50    4.70
  24  -4  -1   -0.40    3.20
  24  -4  -1   -2.40    3.10
  24  -4  -1   -0.30    2.10
  24   4  -1    1.30    2.60
  24   4  -1   -0.10    2.60
 -24   4   1   -7.70    4.10
  24   4  -1    6.60    4.20
  22  -4  -1    1.40    3.10
  22  -4  -1    4.60    3.20
 -22  -4   1    2.40    6.90
  22  -4  -1    3.90    2.30
 -22   4   1    7.10    5.90
  22   4  -1    1.30    2.90
  22   4  -1    5.00    2.90
  22   4  -1   -2.10    4.00
  20  -4  -1    2.50    3.00
  20  -4  -1    0.60    3.00
  20  -4  -1   -1.00    2.70
 -20  -4   1   -0.20    4.80
  20   4  -1    3.10    4.10
  20   4  -1    1.30    2.90
 -20   4   1    0.10    3.90
  20   4  -1    0.80    3.30
  20   4  -1   -0.60    3.80
  18  -4  -1    1.90    2.30
 -18  -4   1    5.50    3.50
  18  -4  -1    3.60    2.80
  18  -4  -1    1.70    2.80
  18   4  -1    7.80    2.80
  18   4  -1    4.50    3.40
  18   4  -1    1.70    2.80
 -18   4   1   -2.70    2.80
  18   4  -1    4.30    2.90
  16  -4  -1    0.90    2.40
 -16  -4   1    3.80    2.80
  16  -4  -1    4.40    2.10
  16  -4  -1    0.00    2.50
  16  -4  -1    0.60    3.00
 -16   4   1    5.00    2.40
  16   4  -1    4.70    2.80
  16   4  -1    2.10    2.50
  16   4  -1   -5.60    3.20
  16   4  -1    6.60    2.80
 -14  -4   1    3.30    2.00
  14  -4  -1   -0.50    2.10
  14  -4  -1    4.60    2.50
  14  -4  -1   11.00    2.50
  14  -4  -1    9.50    3.00
  14   4  -1    7.70    2.70
  14   4  -1    4.20    2.60
  14   4  -1    3.10    2.70
 -14   4   1    6.30    1.90
  14   4  -1   -4.40    3.20
 -12  -4   1  102.39    6.40
  12  -4  -1   93.09    6.40
  12  -4  -1   96.09    6.50
  12  -4  -1   83.69    7.00
 -12  -4   1   93.79   16.70
 -12   4   1   97.59    6.30
  12   4  -1   95.19    7.00
  12   4  -1   95.19    7.10
  12   4  -1  116.49    8.30
  12   4  -1   64.99   12.20
 -10  -4   1  510.05   32.80
  10  -4  -1  575.84   33.60
 -10  -4   1  511.75   33.40
 -10  -4   1  551.34   30.60
  10   4  -1  545.95   33.50
 -10   4   1  593.94   30.70
   8  -4  -1  234.68   15.40
  -8  -4   1  224.58   12.80
  -8  -4   1  230.98   15.10
  -8  -4   1  210.98   15.10
  -8   4   1  229.18   12.90
   8   4  -1  216.78   14.90
  -8   4   1  205.58   15.30
   6  -4  -1   99.59    8.40
  -6  -4   1   83.89    5.60
  -6  -4   1   83.29    8.00
  -6  -4   1   90.89    7.60
   6   4  -1   89.69    7.60
  -6   4   1   92.09    5.70
  -6   4   1   98.39    8.00
   4  -4  -1 1050.69   60.79
  -4  -4   1 1114.79   60.79
   4  -4  -1 1021.20   59.29
  -4  -4   1 1098.19   59.29
   4   4  -1 1133.39   60.39
  -4   4   1 1065.69   59.29
  -4   4   1 1069.59   60.89
   2  -4  -1  733.63   40.90
   2  -4  -1  770.42   42.50
  -2  -4   1  735.43   40.90
  -2  -4   1  758.02   42.50
   2   4  -1  720.33   40.90
   2   4  -1  777.02   42.20
  -2   4   1  702.83   41.10
   0  -4   1   11.40    1.90
   0  -4   1   13.60    3.30
   0  -4  -1   13.80    2.90
   0   4  -1   11.40    1.80
   0   4   1   11.80    3.10
   0   4   1   13.20    1.70
   0   4  -1    8.10    2.70
   2  -4   1 1184.38   65.39
  -2  -4  -1 1179.38   63.89
  -2  -4  -1 1227.88   65.39
   2  -4   1 1123.49   63.89
   2   4   1 1259.47   65.39
  -2   4  -1 1028.90   63.99
   2   4   1 1146.89   63.89
   4  -4   1   10.90    1.90
  -4  -4  -1    9.20    2.90
   4  -4   1   12.30    3.10
  -4  -4  -1   18.50    3.70
  -4  -4  -1   10.10    1.90
   4   4   1   12.40    3.70
  -6  -4  -1  660.73   36.30
   6  -4   1  657.73   38.00
  -6  -4  -1  674.33   38.10
  -6  -4  -1  637.14   37.80
   6   4   1  667.93   38.00
  -6   4  -1  637.44   36.30
  -8  -4  -1   25.00    2.60
  -8  -4  -1   17.90    4.80
   8  -4   1   23.20    5.20
  -8  -4  -1   21.20    4.60
  -8   4  -1   22.50    2.60
   8   4   1   23.60    5.10
 -10  -4  -1   82.49   10.60
 -10  -4  -1   74.59   12.30
 -10  -4  -1   95.69    6.40
  10  -4   1  101.99   11.90
  10   4   1  100.59   13.10
 -10   4  -1  113.49    6.50
 -10   4  -1  103.49   13.10
 -12  -4  -1   80.19    5.30
  12  -4   1   66.09    5.50
 -12  -4  -1   59.99   11.80
  12  -4   1   64.89    5.30
  12  -4   1   66.49    6.10
  12  -4   1   72.29    5.60
  12   4   1   75.09    6.40
 -12   4  -1   72.99    5.30
  12   4   1   76.89    5.80
 -14  -4  -1   16.10    2.90
  14  -4   1   29.10    4.10
  14  -4   1   26.60    3.60
  14  -4   1   23.80    3.50
  14  -4   1   22.30    2.70
 -14   4  -1   26.10    3.30
  14   4   1   27.10    4.30
  14   4   1   19.20    3.80
  14   4   1   18.80    3.20
  14   4   1   22.90    4.00
  16  -4   1    3.00    2.40
  16  -4   1    9.70    2.30
  16  -4   1    4.00    3.10
 -16  -4  -1   10.40    3.00
 -16   4  -1    5.90    2.50
  16   4   1    9.60    2.70
  16   4   1    6.50    2.90
  16   4   1    1.40    3.00
  16   4   1    4.10    2.70
  18  -4   1    9.00    2.60
  18  -4   1   11.50    2.80
  18  -4   1   13.00    3.10
 -18  -4  -1   12.90    4.10
  18   4   1   11.60    3.60
  18   4   1   15.50    3.00
 -18   4  -1   10.00    3.50
  18   4   1   10.40    3.00
  18   4   1   16.60    3.50
 -20  -4  -1   -5.60    9.40
  20  -4   1    3.70    3.60
  20  -4   1    4.40    3.00
  20  -4   1    7.00    2.80
 -20   4  -1    0.70    7.20
  20   4   1    7.60    2.80
  20   4   1    4.20    3.30
  20   4   1    2.50    3.80
  22  -4   1    6.90    2.90
 -22  -4  -1   13.20    7.50
  22  -4   1   12.90    2.90
  22  -4   1   13.00    3.70
  22   4   1    9.80    3.50
 -22   4  -1    8.70    6.10
  22   4   1   11.40    3.40
 -22   4  -1   12.20    3.90
  22   4   1   12.20    3.30
  24  -4   1    0.20    3.20
  24  -4   1    1.30    2.10
  24   4   1    1.30    2.60
  24   4   1   -1.90    2.50
  24   4   1    0.50    3.80
 -24   4  -1    5.70    3.90
  26  -4   1    3.90    2.90
  26  -4   1    5.00    1.90
  26   4   1    2.30    2.30
 -26   4  -1    5.40    4.70
  25  -5  -1    0.00    1.90
  25  -5  -1    3.40    3.00
 -25   5   1    6.90    4.60
  25   5  -1   -2.50    2.30
  25   5  -1    2.50    2.50
  23  -5  -1   -0.10    2.80
  23  -5  -1    1.50    2.00
  23  -5  -1   -0.40    3.30
  23   5  -1    5.10    2.50
 -23   5   1    4.80    3.60
  23   5  -1    2.80    2.60
  21  -5  -1    1.70    2.50
 -21  -5   1    4.20    6.40
  21  -5  -1    0.50    2.90
  21  -5  -1    1.20    2.20
  21   5  -1   -6.20    4.80
  21   5  -1    4.50    3.20
 -21   5   1   -1.60    4.50
 -21   5   1   -2.50    5.30
  21   5  -1    0.90    2.70
  19  -5  -1    9.10    3.00
 -19  -5   1    4.60    4.90
  19  -5  -1    6.70    2.90
  19  -5  -1    7.60    3.40
  19   5  -1    7.90    3.10
  19   5  -1    7.40    3.30
 -19   5   1    0.90    3.80
  19   5  -1   12.60    3.30
 -19   5   1    9.20    4.60
  17  -5  -1    1.40    2.10
  17  -5  -1   -1.40    3.10
 -17  -5   1   -2.30    3.50
  17  -5  -1   -1.50    2.40
  17  -5  -1   -1.00    2.40
  17   5  -1   -3.00    2.80
  17   5  -1    0.10    2.40
  17   5  -1    2.90    3.30
 -17   5   1    2.20    3.20
 -17   5   1   -1.10    3.60
  15  -5  -1    1.10    2.00
 -15  -5   1   -0.20    2.50
  15  -5  -1    1.70    2.90
 -15   5   1   -0.30    2.30
  15   5  -1    2.80    2.90
 -15   5   1    3.10    3.40
  15   5  -1    3.60    2.50
  13  -5  -1    9.50    3.50
  13  -5  -1    8.50    2.70
  13  -5  -1    7.10    2.10
  13  -5  -1   13.10    2.40
 -13  -5   1   12.50    2.40
 -13   5   1    6.30    3.70
  13   5  -1   13.30    2.80
  13   5  -1   19.60    3.00
  13   5  -1   13.00    2.70
  13   5  -1   13.80    3.00
 -13   5   1    7.40    2.20
  11  -5  -1   10.00    3.80
  11  -5  -1   10.30    2.60
 -11  -5   1    6.40    2.10
  11  -5  -1    7.50    2.10
 -11  -5   1    1.60    9.80
 -11   5   1    6.30    2.10
  11   5  -1    1.50    2.70
  11   5  -1    8.20    2.90
  11   5  -1    4.30    2.50
  -9  -5   1  142.59   14.90
   9  -5  -1  147.29   16.10
  -9  -5   1  131.39   14.60
  -9  -5   1  158.28    9.30
  -9   5   1  164.98    9.40
   9   5  -1  146.09   15.30
   7  -5  -1  176.08   15.50
  -7  -5   1  165.68   14.70
  -7  -5   1  186.48   11.00
   7   5  -1  182.58   14.20
  -7   5   1  206.58   11.10
  -5  -5   1  106.19   10.70
   5  -5  -1  119.99   11.30
   5  -5  -1  116.19    7.80
  -5  -5   1  115.79    7.20
   5   5  -1  112.69   10.30
  -5   5   1  119.99    7.20
  -3  -5   1    8.90    1.90
   3  -5  -1   13.00    4.60
  -3  -5   1   14.70    4.60
   3   5  -1   12.20    4.30
   1  -5  -1  142.09   11.50
   1  -5  -1  141.59    9.00
  -1  -5   1  155.08    9.10
  -1   5   1  144.69    8.90
  -1   5   1  154.98   12.10
   1   5  -1  155.68    9.00
   1   5  -1  171.48   12.10
  -1  -5  -1  270.27   15.60
   1  -5   1  262.57   15.50
   1  -5   1  269.97   17.90
  -1   5  -1  280.47   15.50
   1   5   1  265.07   15.50
   1   5   1  278.17   18.10
  -1   5  -1  280.97   18.00
  -3  -5  -1   52.49    7.50
   3  -5   1   63.39    4.90
   3  -5   1   75.09    8.20
  -3  -5  -1   47.00    4.20
  -3   5  -1   67.09    4.30
   3   5   1   48.60    8.20
   5  -5   1   27.10    3.80
  -5  -5  -1   39.60    3.30
  -5  -5  -1   38.70    6.40
   5  -5   1   32.00    6.40
  -5   5  -1   32.00    3.20
   5   5   1   47.30    8.30
  -7  -5  -1   72.79    5.00
   7  -5   1   63.59   11.30
  -7  -5  -1   63.29   10.00
  -7  -5  -1   61.29   10.10
  -7   5  -1   72.19    4.90
   7   5   1   56.59   10.50
  -9  -5  -1   30.70    3.10
   9  -5   1   17.80    8.90
  -9  -5  -1   32.10    8.30
  -9  -5  -1   27.00    8.20
  -9   5  -1   25.90    3.20
   9   5   1   21.40    9.20
  11  -5   1   89.19    7.90
  11  -5   1  100.59    6.50
 -11  -5  -1   70.29   13.60
  11  -5   1   93.89    6.30
  11  -5   1   96.29    6.40
 -11   5  -1   91.19    6.60
  11   5   1   90.19    6.50
 -11   5  -1   86.59    7.70
  11   5   1   79.09    7.20
  11   5   1   96.09    6.80
  13  -5   1   24.40    3.80
  13  -5   1   23.00    3.70
  13  -5   1   24.90    3.60
  13  -5   1   24.10    3.80
 -13  -5  -1   26.50    3.90
 -13   5  -1   28.10    5.20
  13   5   1   25.10    3.50
  13   5   1   25.50    3.10
 -13   5  -1   18.60    2.90
  13   5   1   20.20    2.90
  13   5   1   24.40    3.30
  15  -5   1    7.20    2.60
 -15  -5  -1    3.70    2.80
  15  -5   1    6.40    2.50
 -15   5  -1    2.20    3.40
 -15   5  -1    6.80    2.80
  15   5   1   -2.70    3.40
  15   5   1   -1.20    5.30
  15   5   1    4.20    2.70
  15   5   1    3.20    2.70
  17  -5   1   10.10    2.80
  17  -5   1    5.90    2.30
  17  -5   1    8.80    2.40
 -17  -5  -1    8.10    3.60
  17   5   1    9.30    3.20
  17   5   1    5.40    2.40
 -17   5  -1   -0.70    3.60
  17   5   1    5.20    4.00
  17   5   1   10.70    3.00
 -17   5  -1    5.30    3.30
  19  -5   1    7.00    2.60
  19  -5   1    2.20    2.80
  19  -5   1    8.30    3.40
  19   5   1   10.70    3.50
  19   5   1    8.90    4.60
  19   5   1    4.20    3.00
 -19   5  -1    1.10    3.70
  19   5   1    7.50    3.40
  21  -5   1    4.10    2.30
  21  -5   1    1.40    4.70
  21  -5   1    5.40    3.50
 -21  -5  -1   19.80    7.10
  21   5   1   -3.40    3.70
  21   5   1    5.60    3.00
  21   5   1    6.80    3.00
  21   5   1   -5.80    4.30
 -21   5  -1    6.80    3.10
 -21   5  -1    2.30    5.90
  23  -5   1    2.40    2.00
  23  -5   1    5.20    2.80
  23  -5   1    5.30    3.40
  23   5   1    4.40    2.60
 -23   5  -1    9.00    3.40
  23   5   1    1.20    2.50
  25  -5   1    5.00    3.00
  25  -5   1    3.20    1.90
  25   5   1   10.30    2.40
 -25   5  -1    4.90    4.40
  25   5   1    5.40    2.40
  24  -6  -1   -0.90    3.30
  24  -6  -1    2.10    1.80
  24   6  -1    1.80    2.50
 -24   6   1    3.00    3.10
  22  -6  -1    6.30    2.60
  22  -6  -1    9.50    2.20
  22  -6  -1    6.10    3.50
 -22   6   1    2.20    2.90
  22   6  -1    4.90    2.70
  22   6  -1   12.90    2.80
  22   6  -1    4.30    2.80
  20  -6  -1   -3.50    2.40
  20  -6  -1   -0.10    2.20
  20  -6  -1    3.70    3.00
 -20  -6   1    9.00    6.80
  20   6  -1   -1.20    2.90
  20   6  -1   -1.70    2.70
 -20   6   1    8.30    5.40
  20   6  -1    3.80    2.80
 -20   6   1   -2.50    3.00
  18  -6  -1    0.90    2.40
  18  -6  -1    0.60    2.60
 -18  -6   1   -2.70    4.90
  18  -6  -1    0.70    3.20
  18  -6  -1    6.00    2.60
  18   6  -1    2.50    3.00
 -18   6   1   -1.20    4.40
  18   6  -1    3.70    3.10
 -18   6   1    1.90    3.20
  18   6  -1    2.20    2.60
 -16  -6   1    2.70    3.50
  16  -6  -1    1.70    2.40
  16  -6  -1    4.00    3.30
  16  -6  -1    0.80    2.60
  16  -6  -1    1.40    2.10
  16   6  -1    6.50    2.90
  16   6  -1    1.90    2.40
  16   6  -1    5.30    2.80
 -16   6   1    1.30    2.80
 -16   6   1    8.60    3.40
  14  -6  -1    2.80    2.40
  14  -6  -1    0.20    2.00
 -14  -6   1    0.40    2.70
  14  -6  -1    2.90    2.30
 -14   6   1    1.00    2.50
  14   6  -1    4.30    2.70
  14   6  -1   -0.40    2.40
  14   6  -1    3.10    2.70
  12  -6  -1   16.70    2.40
 -12  -6   1   11.60    2.70
  12  -6  -1   15.30    2.70
  12  -6  -1   23.70    4.70
 -12   6   1   10.80    2.80
  12   6  -1   16.10    3.10
  12   6  -1   16.00    2.50
 -12   6   1   17.50    2.90
  12   6  -1   15.10    2.70
  12   6  -1   17.00    3.10
  10  -6  -1    2.70    4.50
  10  -6  -1   -0.90    2.20
 -10  -6   1   -1.80    1.70
  10  -6  -1   -0.40    1.80
  10   6  -1    0.80    2.80
  10   6  -1    0.90    2.10
 -10   6   1   -1.30    1.70
  10   6  -1    0.00    2.70
 -10   6   1   -0.40    2.40
  -8  -6   1   85.29    5.60
   8  -6  -1   76.19    5.70
   8  -6  -1   71.09    5.70
   8   6  -1   72.89    5.50
  -8   6   1   80.89    5.60
  -8   6   1   60.99    5.70
  -6  -6   1  506.35   29.10
   6   6  -1  503.35   32.90
  -6   6   1  540.05   29.20
   4  -6  -1    3.00    2.70
  -4  -6   1    1.60    1.60
  -4   6   1    2.80    1.70
   4   6  -1  -10.00    6.30
   2  -6  -1    2.30    1.80
  -2  -6   1   -0.20    1.60
  -2   6   1    0.40    1.70
   2   6  -1    5.90    6.50
  -2   6   1   -4.40    7.20
   0  -6   1   96.69   15.30
   0  -6   1  126.29    7.70
   0  -6  -1  130.59   16.60
   0  -6  -1  129.59    7.80
   0   6   1  113.59   14.30
   0   6  -1  128.09   13.90
   0   6   1  123.39    7.80
   0   6  -1  116.59    7.70
   2  -6   1   72.49    5.10
  -2  -6  -1   49.10   10.80
  -2  -6  -1   70.09    5.00
  -2   6  -1   62.99    8.90
  -2   6  -1   73.79    5.00
   2   6   1   55.69    9.00
   4  -6   1   51.09    4.70
  -4  -6  -1   50.89    4.20
  -4   6  -1   48.00    4.20
   4   6   1   51.59    8.40
  -6  -6  -1  261.47   15.30
  -6   6  -1  265.57   15.30
   6   6   1  253.67   21.70
   8  -6   1   21.30    3.90
  -8  -6  -1   31.50    3.70
   8  -6   1   34.70    4.10
   8   6   1   42.10    7.80
  -8   6  -1   34.20    3.60
   8   6   1   26.00    4.10
  -8   6  -1   27.70    3.90
   8   6   1   29.90    4.20
 -10  -6  -1    3.80    1.80
 -10  -6  -1    5.20    3.80
  10  -6   1    8.90    5.40
  10  -6   1    1.10    2.20
  10  -6   1    1.50    1.90
  10   6   1    4.90    2.10
  10   6   1    1.10    2.50
  10   6   1    5.20    3.10
 -10   6  -1    0.50    2.30
 -10   6  -1    2.80    1.80
  12  -6   1    1.10    1.80
  12  -6   1   -1.50    2.30
 -12  -6  -1    2.30    2.30
  12  -6   1   -1.20    2.20
  12  -6   1   -2.70    3.60
  12   6   1   -0.60    2.80
  12   6   1    0.70    2.50
 -12   6  -1    1.30    2.40
  12   6   1    1.80    2.10
 -12   6  -1    0.50    2.20
  14  -6   1    7.40    2.40
  14  -6   1    1.20    2.20
  14  -6   1    7.90    3.60
  14  -6   1    5.40    2.10
 -14  -6  -1    1.50    2.80
  14   6   1    2.30    2.50
 -14   6  -1    4.60    2.80
  14   6   1    2.00    2.60
  14   6   1    5.60    2.60
 -14   6  -1    1.50    2.60
 -16  -6  -1    2.20    3.80
  16  -6   1    4.40    2.30
  16  -6   1    0.90    2.60
  16  -6   1    0.80    3.00
  16  -6   1    4.00    2.50
  16   6   1    2.50    2.70
 -16   6  -1   -1.10    2.80
  16   6   1    0.30    2.50
 -16   6  -1   -0.30    3.40
  16   6   1    4.10    3.10
 -18  -6  -1    1.00    5.40
  18  -6   1    2.00    2.60
  18  -6   1    0.10    2.50
  18  -6   1    0.70    2.50
  18  -6   1   -2.80    3.40
  18   6   1   -0.70    2.70
 -18   6  -1   -3.30    5.10
  18   6   1   -1.90    2.50
  18   6   1    1.50    3.00
  20  -6   1   -0.40    2.40
  20  -6   1   -2.00    3.70
  20  -6   1    2.20    2.80
 -20  -6  -1   -4.70    7.30
 -20   6  -1    1.60    5.70
 -20   6  -1   -0.80    4.00
  20   6   1   -4.80    2.60
  20   6   1    0.60    3.00
  20   6   1    0.20    2.80
  22  -6   1    2.70    2.40
  22  -6   1    4.80    2.00
  22  -6   1    9.40    3.60
  22   6   1    1.50    2.50
 -22   6  -1    1.50    2.90
  22   6   1   10.20    2.60
  24  -6   1    3.00    1.90
  24  -6   1    1.20    3.20
  24   6   1    2.50    2.40
 -24   6  -1    3.30    2.90
  24   6   1   -2.40    2.30
  23  -7  -1   -4.20    3.50
  23  -7  -1    0.90    1.70
 -23   7   1    1.90    2.70
  23   7  -1    1.30    2.50
  23   7  -1    4.00    2.50
  23   7  -1   -2.10    2.80
  21  -7  -1    0.70    2.00
  21  -7  -1    0.30    2.30
 -21  -7   1    5.60    6.30
  21  -7  -1   -0.10    3.60
  21   7  -1    2.40    2.50
  21   7  -1    0.90    2.70
  21   7  -1   -2.60    2.70
 -21   7   1    2.60    2.60
  19  -7  -1    0.30    2.70
  19  -7  -1    3.30    2.20
 -19  -7   1    8.10    6.00
  19  -7  -1   -1.90    3.90
 -19  -7   1    8.00    7.40
  19   7  -1   -4.60    4.30
  19   7  -1    5.60    3.60
 -19   7   1    5.70    3.50
  19   7  -1    2.70    3.00
  17  -7  -1   -2.00    3.30
 -17  -7   1   10.20    5.30
  17  -7  -1    1.10    2.70
 -17  -7   1    2.10    5.60
  17  -7  -1    1.50    2.40
  17  -7  -1    3.50    2.30
 -17   7   1    2.80    5.00
  17   7  -1    1.40    2.80
  17   7  -1    0.50    2.40
 -17   7   1   -2.40    2.50
  17   7  -1    3.90    3.10
  15  -7  -1    1.30    2.60
 -15  -7   1   -0.50    4.10
  15  -7  -1    1.90    2.30
  15  -7  -1    4.90    2.80
  15  -7  -1    4.30    3.70
 -15  -7   1   11.70    5.60
 -15   7   1   -1.40    4.00
 -15   7   1    3.20    2.30
  15   7  -1    4.80    2.80
  15   7  -1    7.70    2.60
  13  -7  -1   14.20    2.50
  13  -7  -1   16.20    3.90
  13  -7  -1   16.60    2.80
 -13  -7   1   22.20    5.50
  13  -7  -1   15.90    2.80
 -13  -7   1   14.60    3.70
  13   7  -1   15.40    3.00
  13   7  -1   15.60    2.90
  13   7  -1   16.20    2.40
 -13   7   1   18.70    3.50
 -13   7   1   14.90    2.60
  13   7  -1   18.50    3.40
  11  -7  -1    5.30    5.10
  11  -7  -1    2.30    2.80
  11  -7  -1    3.60    2.60
 -11  -7   1   -2.20    4.10
 -11  -7   1   -3.40    2.40
 -11   7   1    1.60    2.00
  11   7  -1    3.70    3.10
  11   7  -1    2.60    2.10
 -11   7   1    7.30    2.80
  11   7  -1    3.60    2.70
   9  -7  -1   15.50    5.20
   9  -7  -1   20.20    2.90
  -9  -7   1   14.90    3.10
   9  -7  -1   19.90    3.40
  -9  -7   1   14.50    4.30
  -9   7   1   20.00    3.30
  -9   7   1   17.80    2.90
   9   7  -1   14.20    3.00
   9   7  -1   18.60    3.90
   9   7  -1   13.50    2.40
  -7  -7   1    2.00    2.00
   7  -7  -1    3.70    2.20
   7  -7  -1    3.50    2.50
  -7  -7   1    9.40    3.60
   7   7  -1    2.40    3.90
   7   7  -1    7.30    2.80
  -7   7   1    2.60    1.90
   7   7  -1    0.70    1.90
   5  -7  -1   14.50    2.80
  -5  -7   1   13.40    2.70
  -5  -7   1   21.20    3.70
   5  -7  -1   14.40    3.30
   5   7  -1   21.80    2.80
  -5   7   1   15.90    2.30
  -5   7   1   13.40    2.60
   5   7  -1   12.40    2.30
   3  -7  -1   65.69    6.20
  -3  -7   1   67.49    6.00
  -3  -7   1   69.09    5.30
   3   7  -1   56.39   18.40
   3   7  -1   69.39    5.80
  -3   7   1   65.09    4.90
  -3   7   1   68.19    5.50
   1  -7  -1  158.98   10.10
  -1  -7   1  158.58    9.60
  -1  -7   1  175.58   10.10
   1  -7  -1  139.89    9.60
   1   7  -1  173.78   10.30
  -1   7   1  151.68   10.20
  -1  -7  -1    3.30    2.00
   1  -7   1   -0.60    2.00
   1  -7   1    0.80    2.20
  -1  -7  -1    0.60    2.00
  -1   7  -1    2.40    2.50
   1   7   1    3.40    2.80
   3  -7   1    9.90    2.50
  -3  -7  -1    6.50    2.30
  -3  -7  -1    7.80    2.70
   3  -7   1   14.50    3.30
   3  -7   1    6.20    3.10
   3   7   1    6.20    2.40
  -3   7  -1   11.50    2.00
  -3   7  -1   10.00    2.60
   5  -7   1   12.60    3.10
   5  -7   1    8.60    2.60
  -5  -7  -1   10.30    3.10
  -5  -7  -1    8.10    2.80
  -5   7  -1   10.40    2.10
  -5   7  -1    9.90    2.50
   5   7   1   16.20    2.80
   5   7   1   12.90    2.60
   7  -7   1   70.79    5.60
  -7  -7  -1   68.59    7.10
   7  -7   1   71.19    5.60
  -7  -7  -1   73.19    5.50
  -7   7  -1   74.09    5.20
  -7   7  -1   71.09    5.70
   7   7   1   72.09    5.40
   7   7   1   75.89    5.90
   7   7   1   74.49    8.00
  -9  -7  -1   14.30    3.90
   9  -7   1    7.80    2.10
   9  -7   1   11.50    2.50
  -9  -7  -1   10.40    2.80
  -9   7  -1   10.00    2.60
   9   7   1    8.20    2.10
   9   7   1   15.00    2.80
   9   7   1   17.10    3.80
  -9   7  -1   10.40    2.20
  11  -7   1    3.70    4.30
 -11  -7  -1    3.50    2.70
  11  -7   1    5.50    2.30
 -11  -7  -1    4.10    4.10
  11  -7   1    6.50    2.80
  11   7   1   -0.20    2.50
 -11   7  -1    2.70    2.80
  11   7   1    6.80    3.30
  11   7   1    6.90    3.50
 -13  -7  -1    9.10    3.40
  13  -7   1   10.10    2.50
 -13  -7  -1   18.80    4.80
  13  -7   1   12.70    2.50
  13  -7   1    6.10    4.00
  13  -7   1   12.30    2.80
  13   7   1   12.00    3.30
  13   7   1   19.40    3.60
  13   7   1   13.10    2.90
 -13   7  -1    9.50    2.50
 -13   7  -1    8.80    3.70
  13   7   1   10.70    2.90
  15  -7   1   18.30    3.00
 -15  -7  -1   15.00    5.60
  15  -7   1    8.40    2.80
 -15  -7  -1   14.80    4.30
  15  -7   1   12.40    3.90
  15  -7   1   13.70    2.60
 -15   7  -1   13.40    2.90
  15   7   1   11.90    3.00
  15   7   1   12.20    3.40
 -15   7  -1   10.00    4.40
  15   7   1   18.00    3.30
  17  -7   1    6.80    2.60
  17  -7   1    4.70    3.60
  17  -7   1    3.80    2.30
  17  -7   1    7.10    2.50
 -17  -7  -1   11.40    6.00
 -17  -7  -1   12.90    5.90
  17   7   1    6.90    2.60
  17   7   1    3.70    2.80
 -17   7  -1    2.00    2.60
  17   7   1    8.60    3.20
 -17   7  -1   12.30    5.70
 -19  -7  -1    5.40    8.00
 -19  -7  -1   14.40    6.10
  19  -7   1   13.60    3.30
  19  -7   1   12.30    3.40
  19   7   1    9.50    2.80
 -19   7  -1    5.70    6.80
 -19   7  -1   18.60    3.60
  19   7   1   10.70    2.30
  21  -7   1    0.10    3.70
 -21  -7  -1   -2.20    6.20
  21  -7   1   -2.20    2.20
  21  -7   1    5.70    2.00
  21   7   1    2.10    2.60
  21   7   1   -3.90    2.40
 -21   7  -1   -1.10    2.40
  21   7   1    2.70    2.50
  23  -7   1   -0.50    1.70
  23  -7   1    5.00    4.00
 -23  -7  -1   -0.40    6.40
 -23   7  -1    0.00    2.40
  23   7   1   -2.00    2.30
  23   7   1   -0.40    2.30
  22  -8  -1    0.10    5.00
 -22  -8   1   -1.10    5.10
  22  -8  -1   -0.30    1.50
  22   8  -1    3.10    2.20
  22   8  -1    2.10    2.40
 -22   8   1    0.30    2.30
  22   8  -1   -2.80    2.80
  20  -8  -1    2.20    4.20
 -20  -8   1   -3.20    5.40
  20  -8  -1    3.60    2.10
  20  -8  -1   -2.50    1.80
  20   8  -1   -0.20    2.70
  20   8  -1    3.00    2.20
 -20   8   1   -1.50    2.30
 -18  -8   1    2.30    5.60
  18  -8  -1    1.20    1.80
  18  -8  -1    4.50    2.20
  18  -8  -1    6.90    4.10
  18  -8  -1    5.80    2.30
  18   8  -1   -1.20    2.60
 -18   8   1    3.00    2.20
  18   8  -1    2.50    2.50
  18   8  -1    2.00    2.00
 -18   8   1    1.70    8.30
 -16  -8   1   12.50    6.40
  16  -8  -1    2.70    2.40
 -16  -8   1   -1.80    5.70
  16  -8  -1    2.50    2.80
  16  -8  -1    6.10    4.40
  16  -8  -1    2.90    2.30
  16   8  -1   -0.20    2.80
  16   8  -1    5.80    3.50
 -16   8   1  -10.60    6.40
 -16   8   1    1.50    2.40
  16   8  -1    1.70    2.30
  14  -8  -1    3.10    2.40
  14  -8  -1    3.40    3.00
 -14  -8   1    9.70    5.40
  14  -8  -1    0.00    4.30
  14  -8  -1    1.20    2.60
 -14  -8   1    8.70    4.80
  14   8  -1    4.90    3.60
 -14   8   1    2.60    5.10
  14   8  -1    5.10    2.90
 -14   8   1    0.80    2.50
  14   8  -1    0.50    2.60
  12  -8  -1    0.30    2.70
  12  -8  -1    2.70    4.70
 -12  -8   1    0.40    4.30
  12  -8  -1    9.20    2.70
 -12  -8   1    2.90    3.80
  12   8  -1    5.60    2.90
 -12   8   1    3.60    2.10
 -12   8   1    8.90    4.30
  12   8  -1    3.30    2.70
  12   8  -1    2.80    3.60
  12   8  -1    4.30    2.10
 -10  -8   1   -4.00    3.20
  10  -8  -1   -1.10    2.40
  10  -8  -1    1.00    2.10
 -10   8   1   -1.40    1.80
  10   8  -1    3.40    3.70
 -10   8   1    3.70    3.40
  10   8  -1   -1.80    2.00
  10   8  -1   -0.90    2.70
  -8  -8   1    0.40    3.40
   8  -8  -1   -0.90    2.80
  -8  -8   1    7.50    2.80
   8   8  -1    0.90    3.60
   8   8  -1    3.00    2.60
  -8   8   1   -1.10    3.10
  -6  -8   1    0.20    2.70
   6  -8  -1   -0.50    2.10
   6  -8  -1   -3.30    2.90
  -6  -8   1    2.80    3.10
   6   8  -1    2.00    3.90
  -6   8   1   -2.10    4.70
   6   8  -1   -2.30    1.90
  -6   8   1    3.90    2.90
  -6   8   1    0.20    1.80
   4  -8  -1   36.50    4.30
  -4  -8   1   33.80    4.60
   4  -8  -1   31.00    3.60
  -4  -8   1   28.30    4.50
   4  -8  -1   25.60    4.90
   4   8  -1   26.70    4.90
  -4   8   1   38.10    5.40
  -4   8   1   25.90    3.90
  -4   8   1   31.30    3.60
   4   8  -1   30.30    4.10
  -2  -8   1   -2.60    2.50
   2  -8  -1    6.10    3.80
  -2  -8   1   -1.70    2.20
   2  -8  -1   -1.40    2.20
  -2   8   1   -0.70    2.40
  -2   8   1   -1.70    3.40
   2   8  -1    5.30    2.80
  -2   8   1    7.60    3.40
   0  -8  -1   19.80    3.90
   0  -8   1   14.80    3.40
   0  -8  -1   17.80    2.60
   0  -8   1   19.10    3.60
   0  -8   1   18.90    4.10
   0  -8  -1   21.60    3.60
   0   8  -1   23.40    3.60
   0   8  -1   20.40    3.50
   0   8   1   27.10    5.20
   0   8   1   18.90    3.10
   2  -8   1   17.40    2.90
   2  -8   1   13.30    4.20
   2  -8   1   21.70    3.60
  -2   8  -1   22.20    2.90
  -2   8  -1   18.90    3.80
  -2   8  -1   19.10    4.60
   4  -8   1    1.60    2.60
  -4  -8  -1    7.20    2.80
   4  -8   1    1.70    2.50
  -4  -8  -1    4.20    2.50
   4  -8   1    3.60    3.00
  -4   8  -1    9.50    4.10
  -4   8  -1    1.30    3.30
  -4   8  -1    8.90    2.20
   4   8   1    6.50    2.40
  -6  -8  -1   20.20    3.40
   6  -8   1   12.60    2.40
  -6  -8  -1   11.80    3.10
   6  -8   1   17.40    3.00
  -6   8  -1   10.50    2.20
  -6   8  -1   13.40    5.50
  -6   8  -1    8.10    3.30
   6   8   1   13.80    4.80
   6   8   1   13.40    2.50
   8  -8   1    9.30    2.50
   8  -8   1    9.00    4.10
  -8  -8  -1    5.90    3.20
   8   8   1    5.10    4.00
   8   8   1   11.60    3.70
  -8   8  -1    8.50    2.10
  -8   8  -1    8.30    3.50
   8   8   1    5.90    2.20
 -10  -8  -1   17.50    4.10
  10  -8   1   21.80    2.90
  10  -8   1   22.30    3.30
  10   8   1   26.30    4.30
 -10   8  -1   24.60    4.60
  10   8   1   26.10    3.40
  10   8   1   18.80    2.80
 -10   8  -1   18.70    3.70
  12  -8   1    6.90    2.40
 -12  -8  -1    7.40    4.40
  12  -8   1    6.40    2.70
 -12  -8  -1    4.80    4.20
  12  -8   1    7.00    2.90
 -12   8  -1    7.70    2.40
  12   8   1    5.90    2.30
  12   8   1    4.60    2.60
 -12   8  -1   12.30    4.50
  12   8   1   12.10    3.70
  12   8   1    8.80    2.70
  14  -8   1   -0.30    2.40
  14  -8   1    1.20    3.00
  14  -8   1    4.90    2.50
  14  -8   1   -0.70    4.50
 -14  -8  -1   -5.00    4.80
 -14  -8  -1    3.70    5.30
 -14   8  -1    2.90    2.40
 -14   8  -1    0.70    5.70
  14   8   1    3.20    2.80
  14   8   1    3.70    3.70
  14   8   1    0.60    2.30
  14   8   1   -0.30    2.60
 -16  -8  -1    0.30    6.80
  16  -8   1    3.50    2.70
  16  -8   1   -0.10    2.30
 -16  -8  -1   -2.20    5.40
  16  -8   1   -0.40    2.00
  16  -8   1    6.90    4.20
  16   8   1    2.70    2.60
  16   8   1   -1.90    2.40
  16   8   1    3.30    3.40
 -16   8  -1   -3.70    7.00
 -18  -8  -1    7.60    5.40
  18  -8   1    4.20    4.50
  18  -8   1    3.30    1.90
  18  -8   1   -0.20    2.30
 -18  -8  -1  -14.00    8.80
  18  -8   1    1.00    1.70
  18   8   1    0.00    2.20
 -18   8  -1    0.60    2.10
  18   8   1   -1.80    2.70
  18   8   1   -0.80    2.10
  20  -8   1    3.00    2.00
 -20  -8  -1   12.10    5.30
  20  -8   1    0.80    4.70
  20   8   1    3.80    2.40
  20   8   1    6.00    2.20
 -20   8  -1    3.60    2.20
  20   8   1    1.90    2.80
 -22  -8  -1   -1.60    4.70
  22  -8   1   -4.30    5.30
  22  -8   1    3.20    1.70
 -22   8  -1    0.20    2.20
  22   8   1    3.20    2.50
  22   8   1   -0.50    2.30
  22   8   1    0.70    3.20
 -21  -9   1   -3.00    3.90
  21  -9  -1   -1.10    1.50
  21   9  -1   -1.50    1.80
 -21   9   1   -0.10    2.00
  21   9  -1    0.70    2.50
  19  -9  -1    3.50    1.80
 -19  -9   1    0.40    4.10
  19   9  -1    0.10    2.80
 -19   9   1    3.10    1.90
  19   9  -1    0.10    2.00
  17  -9  -1    1.00    2.10
  17  -9  -1    4.30    2.00
  17  -9  -1    4.40    2.10
 -17  -9   1   -7.70   10.60
 -17  -9   1    4.00    4.40
  17   9  -1    0.40    3.10
 -17   9   1    0.60    2.00
  17   9  -1    0.90    2.10
 -15  -9   1   -7.10    7.90
  15  -9  -1   -1.50    2.30
  15  -9  -1    2.30    2.50
 -15  -9   1    7.80    4.50
  15  -9  -1    2.20    2.20
 -15   9   1   -2.00    9.10
 -15   9   1   -0.10    2.20
  15   9  -1    4.70    4.60
  15   9  -1    4.00    2.30
  15   9  -1    0.30    3.20
  13  -9  -1   -1.60    2.30
 -13  -9   1    2.40    4.30
  13  -9  -1    2.30    2.60
  13  -9  -1    1.50    2.40
 -13  -9   1   -6.90    6.00
  13   9  -1    1.70    2.30
 -13   9   1    7.60    7.30
  13   9  -1   -0.50    2.40
 -13   9   1    2.50    2.10
  13   9  -1   -0.70    3.50
  13   9  -1    0.90    2.90
 -11  -9   1    1.60    5.00
 -11  -9   1    3.30    4.10
  11  -9  -1   -0.50    2.60
  11  -9  -1   -2.10    2.90
 -11   9   1    4.90    6.30
  11   9  -1    2.20    2.80
  11   9  -1    1.40    2.30
  11   9  -1    4.90    3.80
 -11   9   1   -0.50    2.30
  -9  -9   1    0.30    4.50
  -9  -9   1   -1.90    3.80
   9  -9  -1    0.90    2.40
   9  -9  -1    2.20    2.90
  -9   9   1   -0.90    2.10
  -9   9   1    8.20    6.50
   9   9  -1    2.20    2.70
   9   9  -1    9.70    3.90
   9   9  -1   -3.50    2.40
   7  -9  -1    1.20    2.90
  -7  -9   1   -3.20    4.00
  -7  -9   1    7.00    3.10
   7  -9  -1   -1.10    2.00
  -7   9   1    6.80    5.20
   7   9  -1   -0.60    2.40
   7   9  -1    0.40    4.60
  -7   9   1    3.80    2.10
   5  -9  -1   25.40    4.00
  -5  -9   1   22.60    4.50
  -5  -9   1   24.00    3.30
   5   9  -1   19.30    5.40
  -5   9   1   31.10    8.20
  -5   9   1   27.40    4.00
   5   9  -1   24.50    4.10
  -5   9   1   27.50    5.60
   3  -9  -1    9.20    2.70
  -3  -9   1    4.90    2.60
   3  -9  -1    1.70    4.50
  -3  -9   1   -1.10    3.90
  -3   9   1   -0.90    6.90
   3   9  -1    3.20    2.60
   1  -9  -1   -3.80    3.20
  -1  -9   1   -5.60    3.70
  -1  -9   1    6.70    2.30
  -1  -9   1   -0.20    4.40
  -1   9   1    5.40    3.00
   1   9  -1    2.20    3.00
   1  -9   1    2.60    7.50
  -1  -9  -1    4.00    2.30
   1  -9   1    5.70    3.00
  -1  -9  -1   -1.30    4.50
  -1  -9  -1   -4.50    3.80
  -1   9  -1    3.10    3.10
   1   9   1    1.10    3.40
  -3  -9  -1    0.60    2.50
   3  -9   1    2.30    3.10
   3  -9   1   -1.90    2.40
  -3  -9  -1   -3.40    4.10
  -3   9  -1    3.30    3.80
   3   9   1    0.40    2.70
  -5  -9  -1   -3.50    4.00
   5  -9   1   -2.20    2.10
  -5  -9  -1   -0.90    2.60
  -5   9  -1   -3.70    5.40
   5   9   1   -1.10    2.30
  -5   9  -1   -2.20    4.90
  -5   9  -1    0.70    2.10
  -7  -9  -1   10.40    3.50
  -7  -9  -1    9.60    4.40
   7  -9   1   11.30    2.70
   7  -9   1   11.70    3.20
  -7   9  -1    8.20    2.20
   7   9   1    3.10    2.60
  -7   9  -1    0.50    5.80
   7   9   1   15.70    4.90
  -7   9  -1    6.00    5.40
   9  -9   1   -1.00    2.40
   9  -9   1    4.60    2.70
  -9  -9  -1   -2.60    4.60
  -9  -9  -1   -5.60    3.40
   9   9   1    1.80    4.10
  -9   9  -1    1.60    5.90
   9   9   1    0.40    2.40
  -9   9  -1    1.30    2.10
  11  -9   1   -2.30    2.60
 -11  -9  -1   -0.60    4.30
 -11  -9  -1   -2.50    5.40
  11  -9   1   -1.70    2.50
  11  -9   1   -2.40    2.30
  11   9   1   -2.20    2.40
 -11   9  -1   -5.50    6.50
  11   9   1    0.90    2.20
 -11   9  -1   -3.30    2.20
  11   9   1    2.80    3.90
  13  -9   1   -3.00    2.40
 -13  -9  -1   10.60    6.40
  13  -9   1   -1.60    2.40
 -13  -9  -1   -2.00    4.50
  13  -9   1    1.60    2.60
  13   9   1    1.60    2.50
  13   9   1    1.00    2.60
  13   9   1    0.10    2.30
  13   9   1    0.30    4.00
 -13   9  -1   14.60    8.20
 -15  -9  -1   -1.20    8.40
  15  -9   1    0.60    3.50
  15  -9   1    3.70    3.30
  15  -9   1    1.90    2.60
  15   9   1    5.90    2.40
  15   9   1   10.60    3.60
 -15   9  -1    2.40    2.30
  15   9   1    2.10    2.80
 -15   9  -1   -8.30    9.70
 -17  -9  -1    0.10    4.20
  17  -9   1    0.50    2.00
  17  -9   1   -1.80    1.90
  17   9   1   -1.50    2.10
 -17   9  -1    2.40    1.90
  17   9   1    2.60    3.00
  17   9   1   -1.00    2.50
  19  -9   1    3.70    1.80
 -19  -9  -1    4.70    3.90
 -19   9  -1    4.50    1.90
  19   9   1    8.90    2.80
  19   9   1    4.20    2.00
 -18 -10   1   -0.80    3.40
  18 -10  -1   -2.10    1.50
 -18  10   1    1.50    1.80
  18  10  -1    1.20    2.90
  18  10  -1    2.30    1.80
  16 -10  -1   -2.60    1.80
  16 -10  -1    1.30    1.90
 -16 -10   1    0.40    3.40
  16  10  -1    2.70    3.30
 -16  10   1    0.90    1.90
  16  10  -1   -0.80    1.80
  14 -10  -1    2.00    1.90
  14 -10  -1   -2.50    2.10
 -14 -10   1  -14.00    9.40
 -14 -10   1    2.00    3.40
  14  10  -1    1.50    1.70
  14  10  -1    0.90    3.70
 -14  10   1   -1.80    2.00
 -12 -10   1   -0.50    3.40
  12 -10  -1   -3.40    2.10
  12 -10  -1   -2.00    2.40
  12  10  -1   -2.90    2.20
 -12  10   1    9.20   12.80
  12  10  -1    0.80    2.20
 -12  10   1   -3.00    2.00
  12  10  -1   -5.90    7.20
 -10 -10   1    0.00    3.40
  10 -10  -1   -3.50    2.50
 -10 -10   1   11.00    6.50
  10  10  -1    1.20    2.60
 -10  10   1   -0.40    2.10
  10  10  -1   -3.40    5.30
  10  10  -1    1.90    2.30
 -10  10   1   -3.70   10.90
  -8 -10   1   13.40   10.50
  -8 -10   1    2.40    3.30
   8  10  -1    1.00    2.60
  -8  10   1   -0.60    2.20
   8  10  -1    4.00    5.40
  -8  10   1   -2.30    7.40
   8  10  -1    0.40    2.60
   6 -10  -1   -2.80    2.40
  -6 -10   1    2.00    3.10
  -6 -10   1    5.90    5.70
   6  10  -1   -3.40    2.50
   6  10  -1    0.90    2.60
  -6  10   1   -0.40    2.30
  -6  10   1   -6.40    5.60
  -4 -10   1   14.10    3.20
  -4 -10   1    3.30    5.80
   4 -10  -1   10.70    2.80
   4  10  -1    7.30    3.30
  -4  10   1    7.30    4.70
  -4  10   1    9.70    2.80
  -2 -10   1    4.10    2.60
  -2 -10   1    4.90    6.90
   2 -10  -1   -0.20    2.60
   2 -10  -1    2.80    2.80
   2  10  -1   -2.60    2.70
  -2  10   1   -1.40    3.70
   0 -10  -1    1.30    3.40
   0 -10  -1    5.40    2.60
   0  10   1    4.50    3.10
   0  10  -1    5.10    3.40
   2 -10   1    6.50    2.70
   2 -10   1    5.80    3.10
  -2 -10  -1   -2.10    7.00
  -2  10  -1    0.80    3.80
   2  10   1   -1.80    3.10
  -4 -10  -1   -1.10    2.80
   4 -10   1    3.00    2.80
  -4 -10  -1    5.40    6.30
  -4  10  -1    0.60    2.70
   4  10   1   -1.80    2.70
   6 -10   1    4.20    2.70
  -6 -10  -1    2.10    3.10
  -6 -10  -1   -2.80    5.90
  -6  10  -1    3.10    5.10
   6  10   1    5.10    2.70
  -6  10  -1    6.50    2.40
  -8 -10  -1    0.40    7.20
  -8 -10  -1   10.50    3.70
   8 -10   1    2.60    2.80
  -8  10  -1    5.00    2.30
   8  10   1    5.60    2.70
   8  10   1    5.50    2.60
  10 -10   1    1.40    2.40
 -10 -10  -1   -0.80    3.70
 -10 -10  -1   -3.60    6.50
  10 -10   1    4.00    2.70
  10  10   1    1.40    2.40
  10  10   1   -1.70    2.40
  10  10   1   -3.40    5.40
 -10  10  -1    0.50    2.10
 -12 -10  -1   -1.30    3.80
  12 -10   1    3.20    2.90
 -12 -10  -1    4.00    7.90
  12 -10   1   -1.10    2.40
 -12  10  -1    0.30    2.30
 -12  10  -1   -2.20   13.90
  12  10   1    3.40    2.40
  12  10   1    0.40    3.60
  14 -10   1    3.50    2.10
 -14 -10  -1   -7.50   10.50
  14 -10   1    4.70    2.00
 -14 -10  -1    1.90    3.40
  14  10   1    0.50    1.90
  14  10   1    4.00    3.90
 -14  10  -1    0.40    1.90
  16 -10   1    1.50    1.70
  16 -10   1    1.20    1.90
 -16 -10  -1    6.40    3.40
  16  10   1   -1.70    3.30
  16  10   1   -0.10    1.90
 -16  10  -1    2.70    2.00
  18 -10   1    0.60    1.60
 -18 -10  -1    5.60    3.40
  18  10   1   -2.30    1.70
  18  10   1    4.10    3.80
 -18  10  -1    1.20    1.90
  17 -11  -1    0.20    1.60
  15 -11  -1    0.20    1.80
 -15 -11   1    6.70    2.90
  15 -11  -1   -0.60    1.70
  15  11  -1   -3.30    5.70
  15  11  -1    0.40    1.70
 -15  11   1    1.60    2.20
  13 -11  -1   -1.50    2.00
 -13 -11   1    7.80    3.20
  13 -11  -1    0.50    2.00
 -13  11   1    0.50    2.20
  13  11  -1   -6.40    3.90
  13  11  -1    2.40    1.90
  11 -11  -1    2.50    2.20
 -11 -11   1    4.50    2.80
  11 -11  -1    2.10    2.20
  11  11  -1    1.40    1.90
 -11  11   1    3.70    2.30
   9 -11  -1   -1.00    4.50
  -9 -11   1    2.70    8.20
  -9  11   1    5.10    2.30
  -7 -11   1   25.10   11.00
  -7 -11   1   13.40    3.30
   7  11  -1   11.60    2.60
   7  11  -1    9.40    2.90
  -7  11   1   12.40    3.20
  -5 -11   1   23.10    4.20
  -5 -11   1   17.50   11.40
  -5  11   1   14.10    5.40
   5  11  -1   17.20    3.30
  -5  11   1   10.80    5.80
   3 -11  -1    2.30    3.00
   3  11  -1    0.00    3.00
  -3  11   1    3.30    4.20
   3  11  -1    7.00    3.10
  -1 -11   1    6.90    2.90
   1 -11  -1    5.50    3.60
   1  11  -1   -0.20    3.20
   1  11  -1    5.20    3.30
  -1  11   1   -2.00    3.60
  -1  11   1    0.10    3.00
   1 -11   1    6.40    3.50
   1 -11   1    0.70    3.50
  -1 -11  -1    2.60    3.00
  -1  11  -1    0.30    3.30
   1  11   1    1.20    3.30
   3 -11   1    0.50    3.30
   3  11   1    6.20    2.90
  -3  11  -1    7.80    4.20
   3  11   1   11.80    3.40
  -5 -11  -1   15.10    3.10
   5 -11   1    9.20    3.40
  -5 -11  -1   -0.90   11.80
   5  11   1   16.50    3.30
   5  11   1   10.80    3.10
  -7 -11  -1   -0.30    8.10
   7 -11   1    4.20    2.50
  -7 -11  -1    7.10    3.20
   7  11   1    5.90    2.70
   7  11   1    2.50    2.30
  -7  11  -1    0.00    7.00
  -9 -11  -1   12.00    3.80
   9 -11   1    9.90    2.50
  -9 -11  -1    0.30    8.60
   9  11   1    8.80    2.40
  -9  11  -1   10.30    2.60
   9  11   1    6.10    2.10
  11 -11   1    1.90    2.40
 -11 -11  -1    5.40    3.00
  11 -11   1    1.30    2.10
 -11  11  -1    3.00    2.50
  11  11   1    5.10    2.10
  11  11   1    3.10    1.90
 -13 -11  -1    5.40    3.10
  13 -11   1    4.00    2.10
  13 -11   1    1.00    1.80
 -13  11  -1    3.90    2.40
  13  11   1    1.90    1.70
  15 -11   1    3.20    1.80
  15 -11   1    3.10    1.60
 -15 -11  -1   10.70    3.00
  15  11   1    1.70    1.80
  12 -12  -1    5.10    1.90
 -12 -12   1    3.10    2.70
  12 -12  -1    2.90    1.90
  12  12  -1    5.20    1.70
  10 -12  -1    3.70    2.00
 -10 -12   1    1.30    2.70
  10 -12  -1   -0.50    2.00
  10  12  -1   -0.50    1.80
   8 -12  -1    4.60    2.40
  -8 -12   1    5.70    2.80
   8  12  -1    3.50    2.00
  -8  12   1   11.40    4.70
   6 -12  -1    0.90    2.70
  -6 -12   1   -1.70    2.50
   6  12  -1    3.50    2.40
  -6  12   1    3.30    4.10
   6  12  -1    2.60    2.30
   4 -12  -1   10.40    3.10
  -4 -12   1    9.10    2.70
   4  12  -1   10.50    2.30
   4  12  -1    8.10    2.80
   2 -12  -1   -0.40    3.30
  -2 -12   1    0.10    3.10
   2  12  -1    2.70    3.10
   2  12  -1    1.20    2.30
  -2  12   1    3.50    2.90
   0 -12  -1   -0.70    4.20
   0  12   1   -1.00    2.60
   0  12   1   -1.20    3.50
   0  12  -1    3.80    2.50
  -2 -12  -1    3.30    4.60
   2 -12   1    2.10    3.20
   2  12   1   -0.90    2.20
   2  12   1   -2.00    2.80
  -4 -12  -1    8.40    3.10
   4 -12   1    5.60    3.20
  -4  12  -1    6.60    3.70
   4  12   1    5.50    2.50
   4  12   1    5.70    2.20
   6 -12   1   -1.00    2.50
  -6 -12  -1    1.70    2.90
  -6  12  -1   11.40    4.00
   6  12   1    0.70    2.30
   6  12   1   -1.80    2.10
   8 -12   1    4.00    2.20
  -8 -12  -1    7.60    2.90
   8 -12   1    6.00    2.20
   8  12   1    6.90    2.10
   8  12   1    8.40    2.20
  -8  12  -1    7.70    3.70
  10 -12   1   21.80    3.00
 -10 -12  -1   18.80    3.80
  12 -12   1    2.50    1.80
 -12 -12  -1    5.40    2.70
  12 -12   1   -0.40    1.80
  12  12   1    2.70    1.70
   9 -13  -1    3.10    2.10
   9 -13  -1    5.20    1.90
   9  13  -1    1.90    2.60
  -7 -13   1    5.40    3.10
   7 -13  -1    1.90    2.10
   7 -13  -1    3.10    1.90
   7  13  -1    1.80    2.00
   5 -13  -1   -3.40    2.40
   5  13  -1    4.70    2.50
   3 -13  -1    5.60    3.00
  -1 -13   1   -0.60    4.30
   1 -13  -1    5.80    3.50
  -1  13   1   -3.50    2.90
   1 -13   1    2.90    3.40
  -1 -13  -1   -7.60    4.40
   3 -13   1    2.50    2.70
   3  13   1   -1.70    2.90
   5 -13   1    0.00    2.30
   5 -13   1    5.90    2.40
  -5  13  -1    1.20    2.70
   5  13   1   -0.90    2.20
   7 -13   1    1.40    2.10
   7 -13   1    4.80    2.40
  -7  13  -1   -0.10    3.40
   7  13   1    1.00    2.00
   7  13   1   -4.60    2.40
   9 -13   1   -0.80    2.10
   9 -13   1    1.00    1.80
   9  13   1   -0.70    2.40
  28   0  -2   -3.70    3.30
  28   0  -2   -0.90    2.20
  26   0  -2    2.80    3.60
  26   0  -2    4.20    3.20
  26   0  -2   -0.80    2.30
  24   0  -2   24.20    3.80
  24   0  -2   22.20    3.60
  24   0  -2   31.30    5.40
  22   0  -2   41.10    6.00
  22   0  -2   41.70    4.60
 -22   0   2   54.99   10.00
  22   0  -2   40.60    5.70
 -20   0   2   92.19    7.50
  20   0  -2   86.39    7.00
  20   0  -2   89.69    6.50
  20   0  -2   76.09    7.10
  18   0  -2   49.20    5.70
 -18   0   2   53.89    5.10
  18   0  -2   46.20    5.20
  18   0  -2   60.09    5.00
 -16   0   2   26.40    3.30
  16   0  -2   29.50    4.30
  16   0  -2   23.70    3.80
  16   0  -2   25.10    3.80
 -14   0   2  357.66   25.10
 -12   0   2   96.89    9.90
 -10   0   2  101.39    8.50
 -10   0   2  110.09    7.00
  -8   0   2 4550.94  242.48
  -8   0   2 4293.87  241.78
  -6   0   2 1007.20   55.39
  -6   0   2  987.90   54.99
  -4   0   2  560.64   31.70
  -4   0   2  584.54   31.80
   2   0  -2 3757.02  208.18
  -2   0   2 3805.12  208.28
   2   0   2  536.05   28.60
  -2   0  -2  482.95   28.10
  -2   0  -2  525.35   28.60
   4   0   2  901.31   47.60
  -4   0  -2  865.21   47.60
  -4   0  -2  806.62   46.80
  -6   0  -2  730.33   39.10
  -6   0  -2  658.03   38.00
  -8   0  -2  274.77   16.60
  -8   0  -2  262.47   14.90
 -10   0  -2  197.18   13.70
 -10   0  -2  193.78   11.00
 -12   0  -2   98.69    6.00
 -12   0  -2   98.99   11.50
  14   0   2   22.10    3.00
  14   0   2   22.90    3.50
  14   0   2   17.90    2.90
 -14   0  -2   17.40    2.70
  16   0   2   18.50    3.20
 -16   0  -2   15.60    2.50
  16   0   2   19.80    2.80
  16   0   2   15.60    3.00
  18   0   2   11.30    3.30
  18   0   2    8.30    2.60
 -18   0  -2    3.20    2.90
  18   0   2    7.00    2.80
  20   0   2   18.50    3.70
  20   0   2   20.60    4.10
  20   0   2   15.00    3.20
  22   0   2    9.90    2.80
 -22   0  -2    4.70    5.70
  22   0   2    6.00    3.90
  22   0   2   11.60    3.60
  24   0   2   33.30    4.00
  24   0   2   26.10    4.50
  24   0   2   27.40    3.00
 -24   0  -2   23.80   14.10
  26   0   2    0.50    2.10
  26   0   2    5.00    2.80
  26   0   2    0.10    3.20
  27  -1  -2    2.50    2.70
  27  -1  -2    2.30    2.20
  27   1  -2    0.80    2.20
  27   1  -2   -4.40    2.90
  27   1  -2    2.90    3.20
  25  -1  -2    0.40    3.40
  25  -1  -2    1.70    2.30
  25  -1  -2    9.50    4.20
  25   1  -2    3.60    2.50
  25   1  -2   -0.60    3.10
  25   1  -2   -1.20    2.90
  23  -1  -2    5.60    2.80
  23  -1  -2    9.00    4.30
  23  -1  -2    5.60    3.30
  23   1  -2    5.60    2.70
  23   1  -2    3.10    3.70
  23   1  -2    5.10    3.50
  21  -1  -2   17.90    3.50
  21  -1  -2   17.40    3.40
  21  -1  -2   17.30    4.50
 -21  -1   2   20.90    4.60
 -21   1   2   20.00    4.80
  21   1  -2   20.40    4.40
  21   1  -2   20.40    3.40
  21   1  -2   18.80    3.90
  19  -1  -2   24.40    4.20
  19  -1  -2   16.30    2.90
  19  -1  -2   22.50    4.00
  19  -1  -2   12.60    5.00
  19   1  -2   16.40    2.90
 -19   1   2   12.50    3.10
  19   1  -2   11.10    3.00
  19   1  -2   15.00    3.50
  17  -1  -2   22.90    3.70
  17  -1  -2   24.00    4.10
  17  -1  -2   23.80    4.10
  17  -1  -2   27.20    4.10
 -17  -1   2   30.20    3.60
  17   1  -2   23.30    3.30
  17   1  -2   27.60    5.00
  17   1  -2   25.80    4.20
 -17   1   2   25.90    3.50
  15  -1  -2   11.80    2.50
  15  -1  -2    7.10    2.70
 -15  -1   2   34.80   11.40
 -15   1   2   10.40    1.90
  15   1  -2   16.50    3.10
  15   1  -2   17.00    2.80
  15   1  -2   14.70    3.00
 -13  -1   2  228.28   16.60
 -13   1   2  200.58   11.50
 -13   1   2  183.48   16.40
 -11  -1   2  254.67   15.60
 -11  -1   2  265.37   17.30
 -11   1   2  277.07   17.50
 -11   1   2  266.17   15.80
  -9  -1   2  203.48   12.10
  -9  -1   2  196.88   11.20
  -9   1   2  174.78   11.20
  -9   1   2  165.58   12.10
  -7  -1   2 9999.00  543.95
   7  -1  -2 9919.21  543.75
  -5  -1   2    9.90    1.90
   5  -1  -2   11.40    1.90
  -5   1   2   12.30    1.90
   5   1  -2   11.50    1.90
   3  -1  -2   12.30    1.50
  -3   1   2   12.90    1.50
  -3   1   2   10.80    0.90
   1  -1  -2  137.59    8.10
  -1   1   2  140.59    8.10
  -1  -1  -2 2667.63  142.89
  -1  -1  -2 2722.23  142.69
  -1  -1  -2 2382.56  142.49
   1   1   2 2835.52  142.79
  -1   1  -2 2336.97  142.39
   1   1   2 2720.53  142.89
  -3  -1  -2 1357.66   80.79
   3  -1   2 1486.95   81.09
  -3  -1  -2 1506.25   81.49
  -3  -1  -2 1523.65   81.09
  -3   1  -2 1528.55   81.49
  -3   1  -2 1357.36   80.79
   3   1   2 1602.04   81.49
   5  -1   2 3894.91  210.28
  -5  -1  -2 3876.11  210.98
  -5  -1  -2 3460.35  209.98
   5   1   2 3998.70  210.98
  -5   1  -2 4023.10  211.08
  -7  -1  -2  355.26   21.20
  -7  -1  -2  352.16   19.80
   7   1   2  362.76   21.20
  -7   1  -2  363.96   21.20
  -9  -1  -2  230.48   12.40
  -9  -1  -2  205.68   15.90
  -9   1  -2  210.28   12.40
   9   1   2  229.78   14.60
  -9   1  -2  225.58   14.60
 -11  -1  -2    5.40    4.80
 -11  -1  -2    2.20    1.10
 -11   1  -2    3.10    1.20
 -11   1  -2    8.90    4.80
 -13  -1  -2   59.29    9.50
 -13  -1  -2   68.79    4.70
 -13   1  -2   61.39    9.70
 -13   1  -2   73.89    4.70
  15  -1   2    2.30    2.60
  15  -1   2    4.00    2.40
 -15  -1  -2   -0.90    2.30
  15  -1   2   -0.10    2.90
  15   1   2   -1.00    2.60
  15   1   2    2.60    2.30
 -15   1  -2    4.60    2.60
  15   1   2   -1.00    2.70
  17  -1   2    0.20    2.60
  17  -1   2   -0.80    2.90
  17  -1   2    4.90    2.30
  17   1   2    3.20    2.90
 -17   1  -2    1.80    2.40
  17   1   2    0.50    2.90
  17   1   2    1.40    2.40
 -19  -1  -2    0.00    3.30
  19  -1   2   -2.20    3.00
  19  -1   2   -2.20    2.40
  19  -1   2   -3.70    3.20
  19   1   2    0.70    2.50
  19   1   2   -0.60    3.10
  19   1   2    4.20    3.40
 -19   1  -2    3.10    3.40
 -21  -1  -2    6.00    5.00
  21  -1   2   14.10    3.10
  21  -1   2   16.40    3.70
  21  -1   2   14.40    4.10
  21   1   2   18.90    3.70
  21   1   2   12.70    3.70
  21   1   2   20.70    3.50
 -21   1  -2   17.20    5.30
  23  -1   2    4.60    2.70
  23  -1   2   -0.70    4.30
  23  -1   2    5.10    4.00
 -23  -1  -2    1.80    7.50
  23   1   2    0.70    3.40
  23   1   2    3.00    4.00
  23   1   2    3.20    2.80
 -23   1  -2    2.90    6.60
  25  -1   2    4.90    3.10
  25  -1   2    0.90    3.50
  25  -1   2    2.60    2.20
  25   1   2   -2.20    3.10
  25   1   2    2.80    2.20
  25   1   2    7.20    3.20
  27  -1   2    9.60    2.10
  27  -1   2   13.40    2.90
  27   1   2    6.10    2.10
  27   1   2    6.60    3.00
  27   1   2    2.90    3.20
  26  -2  -2    3.40    2.20
  26  -2  -2    2.90    3.20
  26   2  -2    1.10    2.80
  26   2  -2    5.10    3.10
  26   2  -2    6.20    2.50
  24  -2  -2    2.80    2.60
  24  -2  -2    0.70    3.30
  24   2  -2    3.10    2.70
  24   2  -2    2.20    2.40
  24   2  -2    1.70    2.90
  22  -2  -2   11.40    3.40
 -22  -2   2   13.60    5.80
  22  -2  -2    5.00    5.50
  22  -2  -2   10.30    3.10
  22  -2  -2    1.50    3.60
 -22   2   2   12.10    5.40
  22   2  -2    8.70    3.50
  22   2  -2   12.00    3.00
  22   2  -2   11.30    3.50
  20  -2  -2   34.80    5.10
 -20  -2   2   35.30    6.50
  20  -2  -2   32.80    4.30
  20  -2  -2   33.30    5.20
  20  -2  -2   40.30    5.60
 -20   2   2   33.50    5.80
  20   2  -2   46.30    4.90
  20   2  -2   49.80    5.50
  20   2  -2   48.40    5.80
  18  -2  -2   -0.10    2.70
  18  -2  -2   -0.40    2.30
 -18  -2   2    3.50    2.70
  18  -2  -2    1.20    3.70
  18  -2  -2   -1.20    3.20
  18   2  -2    4.40    2.70
  18   2  -2    2.80    3.20
 -18   2   2   -0.70    2.40
  18   2  -2    4.50    3.30
  16  -2  -2   59.49    5.30
  16  -2  -2   55.79    4.90
  16  -2  -2   49.20    7.30
 -16  -2   2   49.10    5.50
  16  -2  -2   54.09    5.20
  16   2  -2   58.49    5.10
 -16   2   2   60.29    4.30
  16   2  -2   49.50    5.90
  16   2  -2   58.29    5.60
  14  -2  -2   10.60    2.30
 -14  -2   2    0.60    9.30
  14  -2  -2    8.70    2.70
  14   2  -2   11.50    2.70
  14   2  -2    7.50    2.60
 -14   2   2   12.10    2.00
 -12  -2   2  501.55   29.00
 -12  -2   2  533.75   28.90
 -12  -2   2  531.45   30.70
 -12   2   2  495.75   31.20
 -12   2   2  484.65   27.80
 -12   2   2  461.15   29.10
  10  -2  -2  452.45   25.30
 -10  -2   2  414.96   24.90
 -10  -2   2  404.66   25.70
 -10   2   2  449.56   25.30
 -10   2   2  441.26   24.00
  -8  -2   2   37.90    4.50
   8  -2  -2   36.90    4.20
  -8   2   2   33.80    4.20
   8   2  -2   40.40    4.50
  -8   2   2   39.40    2.70
   6  -2  -2 1975.30  113.99
  -6  -2   2 2217.58  114.09
  -6   2   2 1896.51  113.19
   6   2  -2 2257.77  113.99
  -6   2   2 2018.70  114.09
  -4  -2   2 7562.64  426.26
   4  -2  -2 7979.80  426.56
  -4   2   2 7878.81  426.56
   2  -2  -2 8175.68  446.56
   0  -2  -2  355.36   20.20
   0  -2  -2  388.86   20.90
   0  -2   2  300.77   20.20
   0   2   2  404.46   21.00
   0   2   2  364.26   20.20
   0   2   2  386.86   20.90
  -2  -2  -2   48.60    3.70
  -2  -2  -2   47.90    3.40
   2  -2   2   36.30    3.30
   2   2   2   40.10    3.50
  -2   2  -2   33.40    2.60
  -4  -2  -2 1940.71  105.49
  -4  -2  -2 1802.02  104.49
  -4  -2  -2 1930.91  105.09
   4  -2   2 2054.89  105.29
   4   2   2 1915.11  105.39
  -4   2  -2 1836.52  104.59
   6  -2   2  849.81   48.60
  -6  -2  -2  924.21   48.50
  -6  -2  -2  907.71   49.20
  -6   2  -2  791.92   48.00
  -6   2  -2  849.02   49.20
   6   2   2  925.21   49.20
  -8  -2  -2  671.63   36.70
  -8  -2  -2  656.43   36.30
  -8  -2  -2  672.23   38.00
   8  -2   2  658.53   36.90
  -8   2  -2  638.54   38.00
   8   2   2  694.83   38.00
  -8   2  -2  622.94   36.30
 -10  -2  -2   27.90    5.50
  10   2   2   17.70    4.80
 -10   2  -2   20.40    4.90
 -10   2  -2   24.90    2.30
 -12  -2  -2  106.49   13.30
 -12   2  -2   96.19    6.10
 -12   2  -2   95.19   13.20
  14  -2   2    2.00    3.30
  14  -2   2    0.20    2.50
 -14  -2  -2    2.70    1.80
  14  -2   2    5.40    2.20
 -14   2  -2    2.90    1.80
  14   2   2    1.70    2.60
  14   2   2    3.60    3.10
  14   2   2    3.80    2.30
  16  -2   2   86.39    7.30
  16  -2   2   91.79    6.20
  16  -2   2   92.59    6.50
  16  -2   2   86.29    7.00
 -16  -2  -2   80.89    6.40
  16   2   2   84.69    6.90
  16   2   2   85.59    6.40
  16   2   2   86.89    6.70
 -16   2  -2   95.29    6.30
 -18  -2  -2  103.19    8.10
  18  -2   2  111.19    8.20
  18  -2   2  113.99    7.70
  18  -2   2  110.49    8.30
  18  -2   2  109.29    7.20
  18   2   2   95.89    7.60
  18   2   2  103.39    7.50
  18   2   2  111.09    8.00
 -18   2  -2  110.09    7.60
  20  -2   2    6.10    4.00
 -20  -2  -2    7.60    4.30
  20  -2   2    4.60    3.30
  20  -2   2    9.50    3.70
  20  -2   2    0.00    2.70
 -20   2  -2    2.90    4.00
  20   2   2    6.50    3.30
  20   2   2    5.60    2.70
  20   2   2    7.10    2.90
  22  -2   2    1.90    2.60
  22  -2   2    4.50    3.50
 -22  -2  -2    6.50    6.50
  22  -2   2   -2.30    5.00
  22   2   2    3.30    3.30
  22   2   2   -5.10    3.10
 -22   2  -2    2.80    5.70
  22   2   2    6.30    2.90
  24  -2   2    1.10    2.10
  24  -2   2    1.70    4.10
  24  -2   2   -0.30    3.10
  24   2   2    3.00    3.10
  24   2   2   -0.80    3.00
  24   2   2   -0.30    2.30
  26  -2   2    0.50    2.00
  26  -2   2    9.40    3.20
  26   2   2   -1.20    2.90
  26   2   2   -1.80    2.60
  26   2   2    6.80    2.20
  27  -3  -2    1.20    2.10
  27  -3  -2    2.00    2.60
  27   3  -2    2.20    2.70
  27   3  -2    4.70    2.40
  25  -3  -2    1.80    2.30
  25  -3  -2    4.00    3.40
  25   3  -2    1.10    2.50
  25   3  -2    3.00    2.90
  23  -3  -2   -0.20    2.60
  23  -3  -2   -1.10    3.40
 -23  -3   2   -9.20    7.50
  23  -3  -2   -2.00    2.90
  23   3  -2   -0.20    2.80
 -23   3   2   -2.80    6.40
  23   3  -2    0.90    3.00
  23   3  -2   -5.30    4.70
 -21  -3   2    0.20    5.20
  21  -3  -2    2.70    2.70
  21  -3  -2    4.80    3.20
  21  -3  -2   -0.30    3.60
  21   3  -2    4.20    3.40
  21   3  -2   -2.10    3.00
  21   3  -2    5.00    3.30
 -21   3   2    4.30    4.50
 -19  -3   2   13.30    3.80
  19  -3  -2    7.20    3.00
  19  -3  -2    8.50    2.80
  19  -3  -2    9.30    3.30
 -19   3   2   13.10    3.30
  19   3  -2   13.40    3.20
  19   3  -2    7.60    3.20
  19   3  -2   -0.80    3.70
  19   3  -2    3.40    2.90
 -17  -3   2  301.37   17.50
  17  -3  -2  291.87   17.40
  17  -3  -2  308.27   17.30
  17  -3  -2  307.67   17.40
 -17   3   2  306.67   17.40
  17   3  -2  266.87   17.60
  17   3  -2  303.77   17.40
  17   3  -2  290.37   17.30
  17   3  -2  313.57   17.60
  15  -3  -2    4.00    2.60
  15  -3  -2    4.80    2.20
  15  -3  -2    7.50    2.50
 -15  -3   2    3.90    2.40
  15   3  -2    8.00    3.00
  15   3  -2    4.40    2.80
  15   3  -2    0.40    3.50
 -15   3   2    2.90    1.70
  15   3  -2    2.30    2.60
  13  -3  -2  207.68   12.80
  13  -3  -2  217.58   12.60
 -13  -3   2  216.18   12.60
 -13  -3   2  202.48   19.60
  13   3  -2  214.68   12.90
 -13   3   2  237.78   12.70
  11  -3  -2  519.45   31.50
 -11  -3   2  468.95   33.30
 -11  -3   2  560.74   32.30
 -11  -3   2  566.94   29.50
 -11   3   2  520.95   32.80
 -11   3   2  519.85   31.50
 -11   3   2  554.64   29.60
  -9  -3   2  423.46   25.50
   9  -3  -2  434.66   25.60
  -9  -3   2  441.86   25.70
  -9  -3   2  426.26   23.80
   9   3  -2  432.96   25.50
  -9   3   2  419.36   23.90
  -9   3   2  426.76   25.50
   7  -3  -2   53.09    5.50
  -7  -3   2   61.69    5.40
  -7  -3   2   55.99    3.50
   7   3  -2   54.09    5.20
  -7   3   2   50.99    3.60
  -7   3   2   51.09    5.50
  -5  -3   2  205.88   11.70
  -5  -3   2  190.88   10.70
   5  -3  -2  182.68   12.00
   5   3  -2  209.68   11.60
  -5   3   2  173.58   10.70
  -5   3   2  174.78   12.00
  -3  -3   2 3401.16  172.88
  -3  -3   2 3017.20  171.68
   3  -3  -2 2891.11  171.68
   3  -3  -2 3242.68  172.78
  -3   3   2 3093.09  172.78
  -3   3   2 2957.00  171.68
   3   3  -2 3408.96  172.38
   1  -3  -2   21.20    2.00
   1  -3  -2   24.20    3.10
  -1  -3   2   17.70    3.10
  -1  -3   2   21.30    1.90
  -1   3   2   21.00    1.80
  -1   3   2   24.40    3.00
  -1   3   2   17.50    3.30
   1   3  -2   23.70    3.00
   1   3  -2   19.30    1.90
   1  -3   2   16.60    2.70
  -1  -3  -2   16.00    2.60
   1  -3   2   13.30    1.70
  -1  -3  -2   15.70    1.70
   1   3   2   15.70    2.60
   1   3   2   12.90    1.60
   1   3   2   13.60    2.50
   3  -3   2  723.23   38.90
   3  -3   2  690.73   37.80
  -3  -3  -2  620.54   38.00
  -3  -3  -2  698.63   38.90
  -3  -3  -2  692.23   38.70
   3   3   2  684.23   38.80
  -3   3  -2  690.83   37.80
   5  -3   2 2226.58  119.39
  -5  -3  -2 2193.88  119.69
  -5  -3  -2 2057.79  118.29
  -5  -3  -2 2138.19  119.19
   5   3   2 2316.97  119.59
  -5   3  -2 2049.49  118.29
  -7  -3  -2    7.60    2.60
  -7  -3  -2   12.20    3.30
   7  -3   2    6.90    2.80
  -7  -3  -2   11.70    1.80
  -7   3  -2    7.50    1.40
   7   3   2    9.90    3.00
   9  -3   2   16.50    3.70
  -9  -3  -2    5.00    4.50
  -9  -3  -2    7.90    1.70
  -9  -3  -2    9.00    3.30
   9   3   2   12.70    5.00
  -9   3  -2   18.00    4.40
  -9   3  -2   13.60    2.10
 -11  -3  -2   78.09    4.90
 -11  -3  -2   72.29    9.10
  11   3   2   49.30    8.90
 -11   3  -2   65.49   12.10
 -11   3  -2   65.19    4.70
  13  -3   2  356.96   18.90
  13  -3   2  324.67   18.70
  13  -3   2  332.07   18.90
 -13  -3  -2  301.07   28.00
  13  -3   2  313.07   19.00
 -13  -3  -2  339.57   18.90
 -13   3  -2  359.56   19.00
  13   3   2  330.57   19.00
  13   3   2  332.37   19.30
  13   3   2  310.17   19.50
  15  -3   2   10.30    3.90
  15  -3   2    2.60    2.70
  15  -3   2    3.40    2.90
 -15  -3  -2    5.80    2.40
  15  -3   2    5.00    2.30
  15  -3   2    0.90    2.10
  15   3   2   -0.90    3.10
  15   3   2   -1.70    2.40
 -15   3  -2    2.20    1.80
  15   3   2    6.40    2.30
  15   3   2    2.80    2.70
 -17  -3  -2    8.50    3.30
  17  -3   2    2.70    2.70
  17  -3   2   11.00    3.90
  17  -3   2    2.80    2.30
  17  -3   2    2.00    3.80
  17   3   2   10.70    2.70
  17   3   2    7.50    2.50
  17   3   2    6.10    2.90
 -17   3  -2    7.90    2.60
 -19  -3  -2   -1.90    4.20
  19  -3   2    2.80    3.20
  19  -3   2   -1.20    3.10
  19  -3   2    0.70    4.70
  19  -3   2    1.90    2.50
  19   3   2    4.60    3.10
  19   3   2    6.10    2.80
  19   3   2    2.30    3.10
 -19   3  -2   -5.00    3.30
  21  -3   2  -10.10    5.70
 -21  -3  -2   -0.80    5.60
  21  -3   2    2.70    2.70
  21  -3   2    0.00    3.50
  21  -3   2    1.40    3.80
  21   3   2    5.00    3.30
  21   3   2    2.10    3.10
 -21   3  -2    1.00    4.90
  21   3   2    1.40    2.60
  23  -3   2   -7.30    5.50
  23  -3   2    1.40    1.90
  23  -3   2    1.30    2.70
 -23  -3  -2   -2.30    8.40
  23   3   2    3.70    2.60
  23   3   2   -2.00    3.00
 -23   3  -2  -10.10    7.00
  23   3   2    5.50    2.20
 -23   3  -2    4.10    4.30
  25  -3   2    5.10    2.10
  25  -3   2    4.40    3.00
  25   3   2   -0.90    3.30
  25   3   2    0.10    2.20
  25   3   2    1.20    2.60
  26  -4  -2    0.30    2.80
  26  -4  -2    2.30    1.90
  26   4  -2    4.90    2.50
  26   4  -2    3.80    2.50
  24  -4  -2    3.70    2.10
  24  -4  -2    3.00    3.20
  24  -4  -2   -1.30    3.10
  24   4  -2   -3.40    4.30
  24   4  -2    5.50    2.70
  24   4  -2    2.50    2.70
  22  -4  -2   11.30    3.30
  22  -4  -2   12.00    2.60
  22  -4  -2    4.90    2.70
 -22  -4   2   12.60    6.80
  22   4  -2   11.80    3.00
  22   4  -2   11.00    3.00
 -22   4   2   -1.90    5.90
 -20  -4   2   -7.30    4.50
  20  -4  -2    3.30    2.70
  20  -4  -2   -2.10    2.60
  20  -4  -2   -0.10    2.90
  20   4  -2   -2.30    3.50
 -20   4   2   -5.90    4.10
  20   4  -2   -3.10    3.90
  20   4  -2    0.90    3.20
  20   4  -2    3.10    3.10
  18  -4  -2    5.40    2.80
 -18  -4   2   -2.70    3.50
  18  -4  -2    9.80    2.70
  18  -4  -2    0.80    2.30
  18   4  -2    5.80    3.00
  18   4  -2   -3.90    3.50
  18   4  -2    3.60    2.70
  18   4  -2    1.10    2.80
 -18   4   2    3.10    3.20
 -16  -4   2   38.90    4.80
  16  -4  -2   39.00    4.40
  16  -4  -2   43.20    5.00
  16  -4  -2   43.40    4.30
  16  -4  -2   33.70    4.40
  16   4  -2   43.10    4.80
  16   4  -2   34.50    4.30
  16   4  -2   45.70    5.10
 -16   4   2   44.40    4.50
  14  -4  -2   82.89    5.90
  14  -4  -2   76.69    6.50
 -14  -4   2   87.49    5.80
  14  -4  -2   81.19    6.10
  14  -4  -2   81.49    6.00
  14   4  -2   89.09    6.30
 -14   4   2   89.69    5.70
  14   4  -2   79.09    6.50
  14   4  -2   74.39    6.50
 -12  -4   2  278.67   15.30
 -12  -4   2  268.97   21.40
  12  -4  -2  250.97   16.20
  12  -4  -2  260.67   15.30
  12  -4  -2  269.37   15.30
 -12   4   2  278.87   15.40
  12   4  -2  258.37   15.60
  10  -4  -2  138.19   13.70
 -10  -4   2  154.28   13.00
 -10  -4   2  145.09   13.10
 -10  -4   2  162.98    8.90
  10   4  -2  161.88   13.20
 -10   4   2  140.89    9.00
 -10   4   2  133.99   12.50
  -8  -4   2  118.99   10.00
  -8  -4   2  115.99   10.90
   8  -4  -2  137.99   10.90
  -8  -4   2  120.39    7.70
  -8   4   2  146.29    7.90
   8   4  -2  132.49   10.20
  -8   4   2  133.99   10.70
  -6  -4   2  360.36   21.90
  -6  -4   2  349.37   22.50
  -6  -4   2  339.27   20.70
   6  -4  -2  394.36   22.70
  -6   4   2  387.16   22.70
  -6   4   2  387.06   20.80
   6   4  -2  374.36   21.90
  -4  -4   2   55.39    5.70
  -4  -4   2   51.79    3.20
   4  -4  -2   41.40    5.60
   4  -4  -2   34.70    3.40
  -4   4   2   40.80    5.20
  -4   4   2   40.30    3.20
   2  -4  -2   30.40    4.60
  -2  -4   2   24.20    2.30
  -2  -4   2   25.40    4.10
   2  -4  -2   27.00    2.50
  -2   4   2   33.20    2.50
  -2   4   2   28.30    4.50
   2   4  -2   24.80    4.40
   0  -4   2   83.69    5.10
   0  -4  -2   79.29    6.80
   0  -4   2   80.19    6.90
   0   4  -2   81.09    6.70
   0   4  -2   79.89    5.00
   0   4   2   78.79    5.00
   0   4   2   82.09    7.10
   2  -4   2  246.98   15.80
  -2  -4  -2  269.07   14.20
   2  -4   2  230.58   14.10
  -2  -4  -2  262.77   15.70
  -2   4  -2  239.98   14.10
   2   4   2  229.88   14.00
   2   4   2  267.57   16.00
  -4  -4  -2  109.49    8.50
   4  -4   2  105.09    8.50
  -4  -4  -2  109.59    8.40
  -4  -4  -2  117.49    6.60
   4  -4   2   96.99    6.70
   4   4   2  116.19    8.60
  -4   4  -2  100.09    6.50
  -6  -4  -2  360.36   20.60
   6  -4   2  379.66   22.60
  -6  -4  -2  364.86   22.50
  -6  -4  -2  355.36   22.10
  -6   4  -2  370.46   20.60
   6   4   2  364.26   22.50
  -8  -4  -2  168.08   12.60
   8  -4   2  170.28   13.20
  -8  -4  -2  181.38   10.30
  -8  -4  -2  166.28   13.60
   8   4   2  169.48   13.40
  -8   4  -2  184.58   10.40
 -10  -4  -2   28.10    5.90
 -10  -4  -2   25.40    3.10
  10  -4   2   25.00    7.00
 -10  -4  -2   27.30    7.80
 -10   4  -2   18.60    2.70
  10   4   2   34.10    8.10
 -10   4  -2   16.20    7.10
  12  -4   2  107.99    7.60
 -12  -4  -2  136.79   20.30
 -12  -4  -2  132.79    7.60
  12  -4   2  116.99    7.70
  12  -4   2   98.49    8.20
  12  -4   2  115.39    7.50
 -12   4  -2  102.09    8.20
  12   4   2  119.99    7.70
  12   4   2  120.99    8.30
  14  -4   2    6.70    2.50
  14  -4   2    6.60    3.00
 -14  -4  -2    4.40    2.40
  14  -4   2    4.10    2.00
  14  -4   2    3.20    2.00
  14   4   2    5.00    2.30
 -14   4  -2    4.80    2.00
  14   4   2    7.20    2.70
  14   4   2    1.20    2.40
  16  -4   2    9.70    2.90
  16  -4   2   12.60    2.60
  16  -4   2    2.90    4.70
  16  -4   2   11.60    2.80
 -16  -4  -2   11.30    3.30
  16  -4   2   10.80    2.80
  16   4   2   15.30    2.80
  16   4   2   11.50    3.20
  16   4   2   12.40    2.90
  16   4   2    7.80    3.00
 -16   4  -2   12.10    2.70
 -16   4  -2   12.10    5.20
  18  -4   2    4.20    2.40
  18  -4   2   -3.30    5.80
  18  -4   2    9.00    3.20
  18  -4   2    3.80    2.70
 -18  -4  -2    4.70    3.90
 -18   4  -2   -0.30    3.00
  18   4   2    8.20    3.30
  18   4   2    8.20    3.30
  18   4   2    1.50    3.00
 -18   4  -2    1.60    4.10
  18   4   2    4.50    2.60
  20  -4   2    3.10    3.10
  20  -4   2    3.20    3.00
  20  -4   2    1.20    2.50
 -20  -4  -2    2.50    5.60
  20   4   2    2.20    3.20
  20   4   2    5.60    2.80
  20   4   2    0.80    3.20
 -20   4  -2    3.30    4.50
  22  -4   2    2.40    3.20
 -22  -4  -2   -3.60    7.60
 -22   4  -2    1.80    3.80
 -22   4  -2    5.20    6.50
  22   4   2    2.90    3.50
  24  -4   2    5.00    3.40
  24  -4   2    2.00    2.10
  24   4   2    2.30    2.50
  24   4   2    0.30    2.40
 -24   4  -2    5.50    3.70
  24   4   2    1.00    3.60
  26  -4   2   -1.40    1.80
  26  -4   2    2.40    2.80
 -26   4  -2    2.70    4.20
  26   4   2   -1.50    2.20
  26   4   2   -3.10    2.40
  25  -5  -2    3.20    2.00
  25  -5  -2    6.10    3.00
 -25   5   2   10.20    4.20
  25   5  -2    1.10    2.40
  25   5  -2    4.30    2.50
  23  -5  -2    1.70    1.90
  23  -5  -2    2.70    3.30
  23  -5  -2    5.50    2.90
 -23   5   2   -2.00    3.60
  23   5  -2    4.80    2.50
  23   5  -2    3.30    2.80
 -21  -5   2    4.10    6.40
  21  -5  -2    1.50    2.90
  21  -5  -2    1.20    2.50
  21  -5  -2    2.40    2.60
  21   5  -2   -1.60    2.80
  21   5  -2    4.30    2.90
  21   5  -2   -0.70    2.80
 -21   5   2    2.50    5.20
 -21   5   2    1.20    3.70
  19  -5  -2    0.50    2.60
  19  -5  -2    1.70    2.80
  19  -5  -2    1.10    2.90
 -19  -5   2   -0.80    4.60
 -19   5   2   -1.10    4.10
  19   5  -2    2.90    2.80
 -19   5   2   -0.20    3.90
  19   5  -2    3.50    3.10
  19   5  -2   -1.50    2.90
  17  -5  -2    2.70    2.50
  17  -5  -2    2.10    2.60
  17  -5  -2    0.30    2.10
  17  -5  -2   -2.70    2.90
 -17  -5   2   -0.10    3.40
 -17   5   2   -0.20    3.60
 -17   5   2   -0.80    2.90
  17   5  -2   -0.40    2.40
  17   5  -2    2.40    2.80
  17   5  -2    8.00    2.80
  15  -5  -2    1.60    2.70
  15  -5  -2    1.00    2.30
  15  -5  -2    1.40    2.40
  15  -5  -2    1.40    2.10
 -15  -5   2    0.20    2.50
  15   5  -2    3.40    2.90
  15   5  -2    1.80    2.40
 -15   5   2    2.30    2.20
 -15   5   2   -6.60    3.50
  15   5  -2   -0.20    2.90
  13  -5  -2   23.60    3.70
  13  -5  -2   26.30    3.80
  13  -5  -2   30.00    5.40
 -13  -5   2   24.40    3.50
  13  -5  -2   22.90    3.70
  13   5  -2   28.30    4.00
 -13   5   2   37.40    6.70
  13   5  -2   25.30    4.20
 -13   5   2   22.70    3.50
  13   5  -2   27.80    3.60
  11  -5  -2   -2.20    2.00
 -11  -5   2   -1.70    9.60
  11  -5  -2   -0.50    3.40
  11  -5  -2   -0.90    1.90
 -11  -5   2   -0.70    1.70
  11   5  -2    0.00    2.80
 -11   5   2   -0.50    1.70
  11   5  -2   -3.50    2.60
  -9  -5   2   14.90    2.50
  -9  -5   2   17.50    8.00
   9  -5  -2    5.70    7.90
  -9  -5   2    8.70    6.20
  -9   5   2    8.70    1.90
   9   5  -2   11.10    7.10
   7  -5  -2  617.94   38.80
  -7  -5   2  637.84   38.90
  -7  -5   2  668.53   35.90
  -7   5   2  651.03   36.00
   7   5  -2  651.33   37.80
  -5  -5   2  283.77   18.50
  -5  -5   2  282.47   15.50
   5  -5  -2  226.08   15.90
   5  -5  -2  270.17   18.50
   5   5  -2  276.17   17.50
  -5   5   2  284.07   15.50
  -3  -5   2    0.70    1.40
   3  -5  -2   10.00    4.80
  -3  -5   2    4.30    4.40
   3  -5  -2    0.70    1.60
   3   5  -2   -5.40    3.80
  -3   5   2   -2.40    4.50
  -3   5   2    0.60    1.40
  -1  -5   2  184.28   10.70
   1  -5  -2  179.68   10.70
  -1  -5   2  187.38   13.40
   1   5  -2  172.88   10.60
   1   5  -2  192.38   13.20
  -1   5   2  177.88   10.60
  -1   5   2  191.78   13.80
  -1  -5  -2  160.98   12.10
   1  -5   2  152.28   12.00
  -1  -5  -2  161.08    9.50
   1  -5   2  162.78    9.50
   1   5   2  151.68    9.50
  -1   5  -2  160.58   12.20
  -1   5  -2  167.08    9.50
   1   5   2  161.98   12.50
  -3  -5  -2  282.27   17.10
   3  -5   2  313.87   19.70
  -3  -5  -2  281.97   19.30
   3   5   2  300.97   19.70
  -3   5  -2  320.57   17.10
  -5  -5  -2   73.09    4.90
  -5  -5  -2   64.59    8.60
   5  -5   2   60.39    9.30
   5  -5   2   62.59    5.20
   5   5   2   70.29    9.60
  -5   5  -2   72.39    4.90
  -7  -5  -2   65.79    5.10
   7  -5   2   84.89   11.90
  -7  -5  -2   67.39   11.00
  -7  -5  -2   67.49   10.10
   7   5   2   60.89   11.40
  -7   5  -2   82.59    5.20
  -9  -5  -2  117.39   14.80
  -9  -5  -2  147.89    8.80
   9  -5   2  108.89   16.70
   9  -5   2  145.49    9.00
  -9  -5  -2  137.59   16.00
   9   5   2  188.08   23.10
  -9   5  -2  139.69    8.70
  11  -5   2    3.10    2.30
  11  -5   2    5.00    1.80
  11  -5   2    6.30    2.30
 -11  -5  -2    3.30    1.90
  11  -5   2    0.10    3.60
 -11  -5  -2  -11.10   13.40
  11   5   2    5.50    2.60
  11   5   2    4.10    2.70
 -11   5  -2    5.40    1.70
 -11   5  -2    3.00    2.70
  11   5   2    2.90    2.30
  13  -5   2   26.20    3.90
  13  -5   2   25.30    3.70
 -13  -5  -2   21.80    3.30
  13  -5   2   23.90    3.20
  13  -5   2   24.00    3.70
 -13   5  -2   26.80    3.70
 -13   5  -2   23.20    3.50
  13   5   2   22.30    4.30
  13   5   2   24.50    4.20
  13   5   2   29.40    4.70
  13   5   2   24.10    3.20
  13   5   2   34.10    4.20
  15  -5   2  102.19    6.40
  15  -5   2  102.99    6.70
  15  -5   2   92.79    6.70
 -15  -5  -2   92.39    7.40
  15  -5   2   91.99    7.20
  15   5   2   86.49    7.30
 -15   5  -2   88.79    8.90
 -15   5  -2  108.49    7.20
  15   5   2   91.69    6.80
  15   5   2   94.89    6.90
  17  -5   2   32.00    4.90
  17  -5   2   33.50    4.00
  17  -5   2   30.80    4.20
 -17  -5  -2   23.00    4.50
  17  -5   2   33.20    4.20
  17   5   2   33.80    5.30
  17   5   2   28.90    3.80
 -17   5  -2   30.20    5.80
  17   5   2   34.60    4.60
  17   5   2   27.50    4.00
 -17   5  -2   41.30    5.80
  19  -5   2    2.30    2.80
 -19  -5  -2   -1.10    5.50
  19  -5   2    2.00    2.70
  19  -5   2    1.60    3.00
  19   5   2    9.50    3.00
  19   5   2    3.00    3.50
  19   5   2    2.20    4.50
  19   5   2   -3.50    3.20
 -19   5  -2   -5.00    3.10
 -19   5  -2   -4.90    4.10
  21  -5   2   -5.20    5.30
 -21  -5  -2   14.10    7.40
  21  -5   2    1.70    2.40
  21  -5   2    2.20    2.40
  21   5   2    7.40    3.60
 -21   5  -2   -1.70    2.90
  21   5   2    3.50    4.20
 -21   5  -2    2.70    6.30
  21   5   2    6.10    3.00
  23  -5   2    4.30    3.60
  23  -5   2    3.40    2.10
 -23   5  -2    4.40    3.10
  23   5   2    1.30    2.40
  23   5   2   -1.70    2.50
  25  -5   2    1.00    3.00
  25  -5   2    0.70    1.90
  25   5   2    1.90    2.30
 -25   5  -2    0.20    3.50
  25   5   2    3.10    2.30
  24  -6  -2    1.80    1.90
  24  -6  -2    2.70    3.40
  24  -6  -2   -0.50    2.30
  24   6  -2   -2.20    2.60
 -24   6   2   -0.80    3.20
  24   6  -2    1.60    2.40
  22  -6  -2    2.60    2.70
  22  -6  -2    4.60    3.20
  22  -6  -2    2.80    1.90
  22   6  -2    2.30    2.60
  22   6  -2    0.40    2.70
 -22   6   2  -12.80    9.60
 -22   6   2    1.80    3.10
  22   6  -2    4.10    2.70
 -20  -6   2    2.90    6.50
  20  -6  -2    3.50    2.50
  20  -6  -2    5.50    2.40
  20  -6  -2   -1.30    3.00
 -20   6   2    0.50    6.00
  20   6  -2    5.30    2.70
  20   6  -2    3.70    2.90
  20   6  -2    1.60    2.70
 -20   6   2   -1.60    3.10
  18  -6  -2    2.60    2.60
  18  -6  -2    2.80    3.60
  18  -6  -2    5.00    2.80
 -18  -6   2    3.10    4.80
  18   6  -2    2.80    2.70
 -18   6   2   12.60    4.60
  18   6  -2    9.50    3.20
  18   6  -2    4.70    3.00
 -18   6   2   -2.00    3.20
  16  -6  -2   26.70    3.90
  16  -6  -2   33.10    4.10
 -16  -6   2   25.90    4.30
  16  -6  -2   33.10    3.90
  16  -6  -2   29.20    4.20
  16   6  -2   25.30    3.90
 -16   6   2   22.10    3.40
 -16   6   2   27.60    4.20
  16   6  -2   29.00    4.50
  16   6  -2   28.70    4.90
  14  -6  -2  128.59    8.70
 -14  -6   2  142.29    9.20
  14  -6  -2  142.09    8.60
  14  -6  -2  123.19   12.20
  14  -6  -2  137.19    8.70
 -14   6   2  137.49    9.00
  14   6  -2  128.39    9.20
  14   6  -2  140.89    8.80
 -14   6   2  142.19    9.20
 -12  -6   2    3.90    2.20
  12  -6  -2    7.00    2.30
  12  -6  -2    8.50    4.00
  12  -6  -2    4.10    2.00
  12   6  -2    6.60    2.40
 -12   6   2    7.30    2.70
  12   6  -2   10.80    2.20
  12   6  -2    4.20    2.80
 -12   6   2    5.10    2.20
  12   6  -2    8.30    2.80
  10  -6  -2   18.20    4.40
  10  -6  -2   15.00    2.90
 -10  -6   2   10.60    2.10
  10  -6  -2   12.30    2.20
  10   6  -2   14.20    3.10
 -10   6   2   15.40    2.90
  10   6  -2   12.60    2.40
 -10   6   2   17.90    2.90
  10   6  -2   19.50    3.40
   8  -6  -2    3.80    2.00
  -8  -6   2    1.40    1.90
   8  -6  -2    4.50    2.40
  -8   6   2    2.60    1.70
  -8   6   2    1.40    2.40
   8   6  -2   -1.70    1.70
  -6  -6   2   18.90    3.10
   6   6  -2   17.20    7.80
  -4  -6   2   33.60    3.20
  -4   6   2   27.60    3.20
   4   6  -2   25.80    6.80
  -2  -6   2    4.90    1.70
  -2   6   2    4.40    7.20
   2   6  -2    7.40    6.20
   0  -6  -2   52.89    4.20
   0  -6  -2   54.99   10.50
   0  -6   2   52.59    4.10
   0   6   2   46.90    8.40
   0   6  -2   62.29   11.60
   0   6   2   42.20    4.20
   0   6  -2   52.89    4.20
   2  -6   2   31.30    3.50
  -2  -6  -2   34.20    3.50
  -2  -6  -2   23.00    8.50
  -2   6  -2   32.90    3.30
   2   6   2   29.80    8.00
  -2   6  -2   27.10    7.60
  -4  -6  -2   28.00    3.20
   4  -6   2   25.20    4.20
   4   6   2   36.60    8.20
  -4   6  -2   24.50    3.20
  -6  -6  -2    6.10    1.90
  -6   6  -2    3.70    1.80
   6   6   2   10.90    9.60
  -8  -6  -2   11.80    2.80
   8  -6   2   23.40    3.70
   8  -6   2   18.10    2.40
   8   6   2   15.90    3.30
   8   6   2   22.50    3.60
   8   6   2   19.40    3.10
  -8   6  -2   23.00    3.40
  10  -6   2  146.59    8.80
 -10  -6  -2  121.99   10.40
  10  -6   2  149.49    8.80
  10  -6   2  130.49   10.60
 -10  -6  -2  133.49    8.90
  10   6   2  139.19    9.00
  10   6   2  139.59    8.90
 -10   6  -2  159.48    9.00
 -10   6  -2  146.09    8.90
  10   6   2  131.69    9.90
 -12  -6  -2    2.50    2.40
  12  -6   2    4.00    3.80
  12  -6   2    5.30    1.90
  12  -6   2    5.40    2.40
  12  -6   2    4.00    2.30
 -12   6  -2    3.70    2.40
  12   6   2    2.90    2.20
  12   6   2    5.40    3.00
 -12   6  -2   -1.10    2.20
  12   6   2    5.20    2.50
 -14  -6  -2    2.70    3.10
  14  -6   2    3.20    1.90
  14  -6   2   -3.70    2.40
  14  -6   2    2.50    3.00
  14  -6   2    3.00    2.30
 -14   6  -2    1.40    2.70
  14   6   2   -3.70    2.20
  14   6   2    5.20    3.00
 -14   6  -2    0.50    2.80
  14   6   2    2.80    2.50
  14   6   2    2.80    2.30
  16  -6   2    6.80    2.60
  16  -6   2    1.60    2.30
 -16  -6  -2    0.20    4.00
  16  -6   2   -1.00    2.50
  16  -6   2    1.20    3.20
  16   6   2    0.50    2.70
  16   6   2   -0.50    2.60
 -16   6  -2   -2.80    3.60
  16   6   2    3.40    2.90
  18  -6   2   -4.50    2.60
  18  -6   2   -3.50    2.20
  18  -6   2   -0.80    3.40
  18  -6   2    2.30    2.50
 -18  -6  -2    3.60    5.40
  18   6   2    4.00    3.20
 -18   6  -2    1.90    4.10
  18   6   2   -0.50    2.40
  18   6   2    2.00    2.70
 -20  -6  -2   -1.00    7.80
  20  -6   2    0.70    3.70
  20  -6   2   -6.60    3.50
  20  -6   2    1.60    2.50
  20   6   2    3.00    3.90
 -20   6  -2   -6.90    6.30
 -20   6  -2    1.40    2.50
  20   6   2   -0.30    3.10
  22  -6   2    9.20    3.60
  22  -6   2    8.60    2.10
  22   6   2    6.00    2.50
  22   6   2    9.90    2.60
 -22   6  -2    5.80    2.90
  24  -6   2    0.00    3.20
  24  -6   2    0.30    1.80
 -24   6  -2    3.00    3.00
  24   6   2    4.50    2.30
  24   6   2    3.00    2.40
  23  -7  -2   -0.70    1.60
  23  -7  -2    1.90    3.50
 -23   7   2    4.80    2.70
  23   7  -2    0.90    2.50
  23   7  -2    4.00    2.70
  23   7  -2   -0.70    2.40
  21  -7  -2    0.50    2.00
  21  -7  -2   -0.40    2.40
  21  -7  -2    9.70    3.50
  21   7  -2    3.50    2.40
  21   7  -2    1.50    2.70
  21   7  -2    2.00    2.80
 -21   7   2    0.20    2.70
  19  -7  -2   -2.80    2.60
 -19  -7   2   -7.70    7.10
  19  -7  -2    1.80    2.90
  19  -7  -2   -1.40    2.00
 -19   7   2   12.00    6.90
 -19   7   2    4.00    2.80
  19   7  -2   -1.60    2.90
  19   7  -2   -1.00    2.70
  19   7  -2   -3.90    2.80
 -17  -7   2   11.10    6.90
  17  -7  -2    8.10    3.70
  17  -7  -2    9.00    2.40
  17  -7  -2    8.50    2.50
  17  -7  -2    4.50    2.80
 -17   7   2    7.20    2.60
  17   7  -2   10.10    3.50
  17   7  -2   10.80    2.90
 -17   7   2    7.80    5.60
  17   7  -2   10.20    2.60
 -15  -7   2    1.30    5.30
  15  -7  -2    6.80    2.70
  15  -7  -2    3.00    2.30
 -15  -7   2    1.50    3.80
  15  -7  -2    2.90    3.70
  15  -7  -2    5.60    2.70
 -15   7   2    3.50    2.40
  15   7  -2    3.90    3.10
  15   7  -2    6.70    2.70
 -15   7   2   11.30    3.90
  15   7  -2    8.40    2.90
 -13  -7   2   -3.10    2.90
  13  -7  -2    1.80    4.30
  13  -7  -2   -0.30    2.30
  13  -7  -2    0.30    2.10
  13  -7  -2    4.40    2.50
  13   7  -2    1.30    2.50
 -13   7   2   -2.90    2.30
 -13   7   2   -0.80    3.00
  13   7  -2   -0.30    2.40
  13   7  -2    3.70    2.90
  13   7  -2   -1.90    2.00
  11  -7  -2   25.60    3.80
 -11  -7   2   16.50    3.30
  11  -7  -2   24.80    3.50
  11  -7  -2   21.80    5.20
 -11  -7   2   19.30    4.80
  11   7  -2   21.10    2.70
  11   7  -2   28.30    3.50
  11   7  -2   19.70    3.30
 -11   7   2   19.80    3.80
  11   7  -2   21.80    3.70
 -11   7   2   19.00    3.40
  -9  -7   2   42.10    5.20
  -9  -7   2   36.80    4.50
   9  -7  -2   43.50    4.50
   9  -7  -2   47.30    4.20
   9  -7  -2   40.80    7.40
   9   7  -2   41.70    4.30
  -9   7   2   42.90    4.20
  -9   7   2   45.10    4.60
   9   7  -2   44.10    5.60
   9   7  -2   47.20    5.10
   7  -7  -2    1.00    2.80
   7  -7  -2    0.80    2.10
  -7  -7   2   10.60    3.90
  -7  -7   2    5.40    1.90
   7   7  -2    6.00    2.30
  -7   7   2    3.30    2.00
   7   7  -2    9.80    3.00
   7   7  -2    5.40    3.80
  -5  -7   2   13.90    3.60
   5  -7  -2   18.00    2.70
   5  -7  -2   19.90    3.20
  -5  -7   2   13.80    2.60
   5   7  -2   13.50    2.70
   5   7  -2   18.30    2.90
  -5   7   2   17.30    3.30
  -5   7   2   16.40    3.00
  -3  -7   2   14.60    2.60
  -3  -7   2   18.00    2.80
   3  -7  -2   11.40    3.20
  -3   7   2   19.00    2.80
  -3   7   2   19.70    3.20
   3   7  -2   13.20    2.50
   1  -7  -2   39.90    4.30
  -1  -7   2   49.50    4.40
   1  -7  -2   42.90    4.60
   1   7  -2   25.90   13.30
   1   7  -2   51.19    4.80
  -1   7   2   41.70    4.80
  -1  -7  -2   46.70    4.50
   1  -7   2   46.30    4.30
  -1  -7  -2   53.79    4.60
   1  -7   2   47.90    4.70
   1   7   2   52.19    5.10
  -1   7  -2   34.30    5.00
   3  -7   2  309.07   18.90
   3  -7   2  336.17   19.50
   3  -7   2  350.76   19.30
  -3  -7  -2  330.37   19.20
  -3  -7  -2  341.97   19.40
  -3   7  -2  346.77   18.90
   3   7   2  312.57   19.20
  -3   7  -2  347.37   19.40
   5  -7   2   16.90    2.60
  -5  -7  -2   14.00    3.10
   5  -7   2   14.80    3.00
  -5   7  -2    9.30    2.60
   5   7   2   13.80    2.70
   5   7   2   17.50    3.00
  -5   7  -2   12.90    2.20
   7  -7   2    0.90    2.20
   7  -7   2   -2.50    2.20
  -7  -7  -2   -1.60    3.20
  -7  -7  -2    1.00    1.90
   7   7   2    5.20    2.50
  -7   7  -2    1.70    2.10
   7   7   2    1.10    4.30
   7   7   2    1.50    1.90
  -7   7  -2   -0.10    1.80
   9  -7   2   26.70    3.60
  -9  -7  -2   25.80    4.40
   9  -7   2   25.00    3.70
  -9  -7  -2   26.10    3.90
   9   7   2   29.10    4.20
   9   7   2   28.60    3.70
  -9   7  -2   27.00    4.40
   9   7   2   28.90    4.00
  -9   7  -2   20.80    3.50
  11  -7   2    4.10    2.00
  11  -7   2    7.40    2.40
 -11  -7  -2    2.60    4.10
 -11  -7  -2    6.60    2.90
  11  -7   2    5.80    4.30
 -11   7  -2    6.20    2.90
  11   7   2    8.00    2.70
  11   7   2    5.80    3.60
 -11   7  -2    3.80    2.30
  11   7   2   -2.20    5.90
 -13  -7  -2    4.00    4.40
  13  -7   2    3.30    2.50
 -13  -7  -2    3.50    3.50
  13  -7   2    0.10    2.10
  13  -7   2    1.60    2.50
  13  -7   2    3.00    3.90
  13   7   2    1.00    2.60
  13   7   2    6.10    3.20
  13   7   2    6.00    2.70
 -13   7  -2    3.70    2.30
  13   7   2    5.80    2.30
 -13   7  -2    2.20    3.50
 -15  -7  -2    9.30    5.10
  15  -7   2    4.30    2.30
  15  -7   2    9.10    4.00
  15  -7   2   10.40    2.60
 -15  -7  -2   -1.20    4.50
  15  -7   2    4.40    2.90
 -15   7  -2    4.00    4.30
  15   7   2   12.30    3.40
 -15   7  -2    6.10    2.70
  15   7   2    6.90    2.90
  15   7   2    3.00    2.60
 -17  -7  -2    0.60    5.70
  17  -7   2    2.70    2.20
 -17  -7  -2   -5.50    6.20
  17  -7   2    9.90    4.40
  17  -7   2    0.20    2.30
  17  -7   2    4.90    2.60
  17   7   2    2.20    2.50
  17   7   2    0.30    2.60
 -17   7  -2   -3.80    5.10
 -17   7  -2    4.20    2.50
  17   7   2    5.30    3.10
  19  -7   2    5.80    1.90
  19  -7   2    2.30    3.70
  19  -7   2    3.60    2.10
 -19  -7  -2    3.10    5.60
 -19  -7  -2   23.10    8.30
  19   7   2    3.40    2.30
  19   7   2   -0.30    2.30
  19   7   2    4.70    2.40
 -19   7  -2   -3.90    7.20
 -19   7  -2   -1.10    2.10
  21  -7   2    2.10    3.80
 -21  -7  -2   11.10    5.70
  21  -7   2    3.50    1.90
  21   7   2   -1.50    2.50
 -21   7  -2    2.70    2.40
  21   7   2   -0.90    2.50
  21   7   2    4.80    2.60
 -23  -7  -2    4.40    6.20
  23  -7   2   -0.70    4.20
  23  -7   2    1.90    1.90
  23   7   2    0.30    2.30
 -23   7  -2    0.40    2.40
  23   7   2   -1.00    2.30
  22  -8  -2   -0.50    1.60
 -22  -8   2    5.60    5.40
  22  -8  -2   -3.00    5.30
  22   8  -2   -2.90    2.00
  22   8  -2    1.10    2.90
  22   8  -2    0.80    2.40
 -22   8   2    2.90    2.30
  20  -8  -2    2.30    1.90
  20  -8  -2   -2.00    3.80
 -20  -8   2    3.30    5.70
  20  -8  -2    1.60    2.30
  20   8  -2   -1.20    2.80
 -20   8   2    2.40    2.40
  20   8  -2   -3.30    2.70
  20   8  -2   -3.90    2.10
  18  -8  -2    2.90    2.10
  18  -8  -2   -1.10    3.30
 -18  -8   2    1.10    7.90
 -18  -8   2   -5.50    5.50
  18   8  -2   -3.70    3.40
 -18   8   2    2.70    8.10
  18   8  -2    0.40    2.30
 -18   8   2   -0.80    2.30
  18   8  -2    2.40    2.10
 -16  -8   2   12.10    6.20
  16  -8  -2   -1.30    4.10
  16  -8  -2    4.60    2.60
 -16  -8   2    7.30    6.00
  16  -8  -2    1.00    2.70
  16  -8  -2    2.30    2.30
  16   8  -2    8.50    3.60
 -16   8   2    0.00    2.40
 -16   8   2  -10.20    6.00
  16   8  -2    9.70    3.00
  16   8  -2    2.30    2.50
  14  -8  -2   -1.90    2.20
  14  -8  -2    5.70    4.30
  14  -8  -2   -0.10    2.50
 -14  -8   2   -3.20    4.60
 -14  -8   2   -5.30    5.20
  14  -8  -2    5.20    2.90
  14   8  -2    1.70    2.60
  14   8  -2    5.90    2.90
 -14   8   2    1.30    2.30
 -14   8   2    3.60    4.80
  14   8  -2   -1.10    2.40
  14   8  -2    1.00    3.60
  12  -8  -2    7.80    2.50
 -12  -8   2    4.70    4.60
 -12  -8   2    0.40    3.60
  12  -8  -2    2.90    4.90
  12  -8  -2    4.60    2.70
  12   8  -2    8.40    3.60
 -12   8   2    7.80    2.20
  12   8  -2    6.70    2.90
 -12   8   2    2.80    4.10
  12   8  -2    6.30    2.90
 -10  -8   2   23.80    4.10
  10  -8  -2   35.10    3.90
  10  -8  -2   26.40    4.00
 -10  -8   2   29.70    5.10
 -10   8   2   26.90    3.70
  10   8  -2   26.70    3.80
 -10   8   2   31.80    5.60
  10   8  -2   31.00    5.80
  10   8  -2   32.90    4.40
  10   8  -2   31.20    3.70
   8  -8  -2   20.00    3.30
  -8  -8   2   22.60    4.00
  -8  -8   2   12.10    3.30
   8   8  -2   12.50    3.90
  -8   8   2   11.10    3.30
   8   8  -2   16.90    3.00
   8   8  -2   12.40    4.50
  -6  -8   2    2.60    2.70
   6  -8  -2    8.90    3.10
   6  -8  -2    5.60    2.40
  -6  -8   2    6.60    3.10
   6   8  -2    2.50    2.20
  -6   8   2    1.40    3.00
  -6   8   2    7.90    4.90
   6   8  -2    7.60    4.10
  -4  -8   2   -2.30    2.40
   4  -8  -2    2.60    2.90
   4  -8  -2    0.50    2.50
  -4  -8   2    0.20    2.60
   4  -8  -2    0.40    3.90
  -4   8   2    1.70    1.80
   4   8  -2    1.80    2.40
  -4   8   2    0.00    3.10
  -4   8   2   -3.20    4.20
   4   8  -2   -1.90    5.00
   2  -8  -2   34.20    4.60
  -2  -8   2   38.50    4.80
   2  -8  -2   36.40    4.30
   2  -8  -2   33.10    5.30
  -2  -8   2   43.80    4.60
  -2   8   2   40.80    5.90
  -2   8   2   40.40    4.50
  -2   8   2   40.50    6.50
   2   8  -2   39.90    5.00
   0  -8   2   49.60    6.50
   0  -8  -2   42.60    5.70
   0  -8  -2   45.90    4.50
   0  -8   2   38.90    5.50
   0  -8   2   40.90    4.30
   0  -8  -2   45.60    5.00
   0   8  -2   53.59    5.60
   0   8   2   45.30    5.60
   0   8  -2   52.39    5.70
   0   8   2   43.60    5.90
   2  -8   2   21.60    4.30
  -2  -8  -2   23.40    4.00
   2  -8   2   25.30    3.70
  -2  -8  -2   17.70    3.20
   2  -8   2   22.00    3.40
   2   8   2   26.20    4.50
  -2   8  -2   25.20    4.10
  -2   8  -2   29.60    3.90
  -4  -8  -2    7.40    3.00
  -4  -8  -2    4.80    2.70
   4  -8   2    9.00    2.60
   4  -8   2    5.50    2.60
   4  -8   2    6.90    3.00
  -4   8  -2    7.80    4.40
   4   8   2    6.00    2.10
  -4   8  -2   13.50    3.60
  -6  -8  -2   19.50    3.60
   6  -8   2   21.20    3.10
   6  -8   2   21.30    3.90
  -6  -8  -2   19.20    3.40
  -6   8  -2   16.30    5.50
   6   8   2   25.90    3.90
  -6   8  -2   18.60    3.50
   6   8   2   26.20    4.10
  -6   8  -2   15.80    3.80
   6   8   2   15.40    4.80
  -8  -8  -2   -2.00    4.60
   8  -8   2    1.70    2.00
  -8  -8  -2   -3.90    3.20
   8  -8   2   -1.00    2.30
   8   8   2    2.20    4.30
  -8   8  -2    5.60    3.70
  -8   8  -2   -1.60    2.00
   8   8   2   -2.20    2.00
   8   8   2    2.90    2.50
  10  -8   2    4.10    2.40
 -10  -8  -2    2.40    3.60
 -10  -8  -2    5.20    3.70
  10  -8   2    5.30    2.10
 -10   8  -2   -1.30    4.00
  10   8   2    1.70    2.50
 -10   8  -2    0.60    2.00
  10   8   2    7.30    3.90
  10   8   2    1.50    2.10
  12  -8   2   71.09    5.80
 -12  -8  -2   67.49    7.80
 -12  -8  -2   80.79    8.00
  12  -8   2   73.19    5.80
  12  -8   2   65.89    5.50
 -12   8  -2   61.49    8.10
 -12   8  -2   63.69    5.60
  12   8   2   73.29    7.00
  12   8   2   68.79    5.70
  12   8   2   69.39    5.40
  12   8   2   75.49    5.50
  14  -8   2   -1.50    2.50
  14  -8   2    0.10    2.70
  14  -8   2   -3.60    4.40
 -14  -8  -2    7.50   11.00
  14  -8   2    2.70    2.30
 -14  -8  -2    1.70    4.50
  14   8   2   -0.90    2.40
  14   8   2    3.70    2.80
 -14   8  -2   -1.50    2.20
  14   8   2   -3.80    2.20
  14   8   2    6.40    3.50
  16  -8   2    2.40    2.40
  16  -8   2   -0.90    2.10
 -16  -8  -2    7.00    7.30
  16  -8   2    9.70    4.50
 -16  -8  -2   -5.10    4.60
  16  -8   2    1.80    2.50
  16   8   2    2.50    2.70
  16   8   2   -0.10    2.30
  16   8   2    3.90    3.20
 -16   8  -2   -0.50    7.10
 -18  -8  -2   13.00    5.30
  18  -8   2    9.20    2.20
  18  -8   2   12.30    2.40
  18  -8   2   13.50    5.30
  18  -8   2    8.60    2.20
 -18  -8  -2    6.50    9.50
 -18   8  -2    5.70    2.10
  18   8   2    4.40    2.30
  18   8   2    8.00    3.10
 -18   8  -2   19.60    9.40
  18   8   2   12.60    2.60
  20  -8   2    5.40    1.90
 -20  -8  -2   10.00    5.00
  20  -8   2   16.70    5.30
 -20   8  -2    1.20    2.20
  20   8   2    6.20    2.20
  20   8   2    6.90    2.40
  22  -8   2   -1.90    1.60
 -22  -8  -2   -2.30    4.60
 -22   8  -2    4.80    2.10
  22   8   2   -0.80    2.90
  22   8   2    1.30    2.30
 -21  -9   2    2.90    4.10
  21  -9  -2   -0.40    1.50
  21   9  -2    4.50    2.60
  21   9  -2    5.20    2.10
 -21   9   2    3.30    2.10
  19  -9  -2   -2.10    1.70
 -19  -9   2   -0.10    4.10
  19   9  -2   -3.70    2.70
  19   9  -2    2.90    2.00
 -19   9   2    1.10    2.00
  17  -9  -2    2.50    2.10
 -17  -9   2   13.20    4.50
  17  -9  -2    4.90    2.10
  17  -9  -2    7.50    4.90
 -17  -9   2    5.00    9.40
  17  -9  -2    3.80    2.00
  17   9  -2    5.30    2.20
 -17   9   2    2.30    2.00
  17   9  -2    7.60    3.30
 -15  -9   2    1.00    7.80
 -15  -9   2    6.20    4.30
  15  -9  -2    4.50    2.20
  15  -9  -2    3.70    5.40
  15  -9  -2    3.00    2.30
  15  -9  -2    2.60    2.50
  15   9  -2    4.70    3.20
  15   9  -2    3.40    2.20
 -15   9   2    0.20    8.30
  15   9  -2    0.00    3.10
 -13  -9   2   11.10    4.50
  13  -9  -2    3.20    2.50
 -13  -9   2    4.40    6.00
  13  -9  -2    3.70    2.40
  13  -9  -2    5.60    2.90
 -13   9   2    1.80    2.20
  13   9  -2    2.90    2.20
 -13   9   2   15.50    7.00
  13   9  -2    7.60    3.80
  13   9  -2    4.20    2.60
 -11  -9   2   -3.90    5.00
  11  -9  -2   -1.50    2.40
  11  -9  -2    6.40    2.90
 -11  -9   2    2.30    4.10
 -11   9   2  -12.20    6.00
  11   9  -2    7.20    3.70
  11   9  -2    0.50    2.40
 -11   9   2    2.00    2.20
  11   9  -2    0.10    2.60
   9  -9  -2    3.20    3.10
  -9  -9   2   -4.00    3.40
  -9  -9   2   -2.10    4.20
   9  -9  -2    5.00    2.40
  -9   9   2    1.00    6.10
   9   9  -2   -4.60    2.50
   9   9  -2   -1.00    2.50
  -9   9   2    1.00    2.20
   9   9  -2    1.40    3.70
  -7  -9   2   70.79    7.20
  -7  -9   2   63.89    6.30
   7  -9  -2   55.39    5.70
   7  -9  -2   62.29    5.20
   7   9  -2   49.80    5.30
  -7   9   2   60.79    4.90
   7   9  -2   52.29    7.70
  -7   9   2   64.89    9.00
  -7   9   2   49.99    9.20
  -5  -9   2   22.60    4.20
  -5  -9   2   16.40    3.30
   5   9  -2   23.20    6.10
  -5   9   2   25.10    3.70
  -5   9   2   17.90    5.30
  -5   9   2   17.80    7.50
   5   9  -2   15.90    2.80
  -3  -9   2    7.00    4.00
  -3  -9   2    7.60    2.50
   3  -9  -2    8.20    4.50
   3  -9  -2   11.30    3.00
  -3   9   2    8.40    4.10
   3   9  -2    7.50    2.60
  -3   9   2    8.40    6.30
  -1  -9   2    6.00    4.40
   1  -9  -2    3.20    3.20
  -1  -9   2    5.50    2.20
  -1  -9   2   -1.60    3.70
   1   9  -2    3.40    2.90
  -1   9   2    2.90    3.10
  -1   9   2    3.90    7.30
   1  -9   2   19.50    6.90
  -1  -9  -2   27.50    5.30
   1  -9   2   34.40    4.40
  -1  -9  -2   31.80    4.10
  -1  -9  -2   31.70    4.70
   1  -9   2   30.40    4.00
  -1   9  -2   33.80    5.70
   1   9   2   32.80    5.20
  -3  -9  -2   -0.60    2.40
   3  -9   2    2.00    2.70
  -3  -9  -2   -7.30    4.10
  -3   9  -2    2.10    2.60
   3   9   2    2.40    2.70
  -3   9  -2    3.40    6.00
  -5  -9  -2    2.80    2.70
  -5  -9  -2   10.40    4.20
   5  -9   2    5.90    2.40
  -5   9  -2    3.30    5.10
  -5   9  -2    4.80    2.20
   5   9   2    5.60    2.80
  -7  -9  -2   24.50    5.00
  -7  -9  -2   29.60    4.20
   7  -9   2   34.60    4.40
  -7   9  -2   30.60    4.00
   7   9   2   38.30    4.90
  -7   9  -2   18.60    5.80
  -7   9  -2   40.70    6.60
   7   9   2   29.70    4.50
   9  -9   2   -2.10    2.50
  -9  -9  -2    0.20    4.90
  -9  -9  -2   -1.80    3.40
   9  -9   2   -1.50    2.40
   9   9   2   -0.90    2.30
  -9   9  -2    6.80    6.20
  -9   9  -2   -1.70    2.20
   9   9   2   -0.90    4.50
 -11  -9  -2    1.30    4.10
  11  -9   2   -2.30    2.60
 -11  -9  -2    3.20    5.50
  11  -9   2    1.40    2.60
  11  -9   2   -0.60    2.20
  11   9   2   -0.70    2.60
  11   9   2    1.30    2.20
 -11   9  -2   -0.10    2.30
 -11   9  -2    2.00    8.50
  11   9   2    6.40    2.90
  11   9   2    0.80    4.20
  13  -9   2    1.80    2.70
 -13  -9  -2    3.30    6.80
  13  -9   2   -3.80    2.50
  13  -9   2   -0.10    2.40
 -13  -9  -2    3.30    4.90
  13   9   2   -1.70    4.00
  13   9   2   -0.20    2.50
  13   9   2   -0.80    2.30
  13   9   2    0.00    2.70
 -15  -9  -2   -0.70    3.90
  15  -9   2    0.00    2.00
 -15  -9  -2    1.70    8.60
 -15   9  -2    2.30   10.50
  15   9   2   -1.70    2.30
 -17  -9  -2    4.80    4.30
  17  -9   2    0.80    2.00
  17  -9   2   -0.40    2.00
  17   9   2    1.50    2.10
  17   9   2    5.50    2.50
 -17   9  -2    1.50    1.90
  19  -9   2    3.80    1.80
 -19  -9  -2    7.80    3.90
 -19   9  -2    1.40    1.90
  19   9   2    7.40    2.70
  19   9   2    4.70    2.00
  18 -10  -2    0.70    1.60
 -18 -10   2    6.50    3.50
  18  10  -2   -1.40    2.80
  18  10  -2    0.00    1.90
 -18  10   2    2.80    1.80
  16 -10  -2    3.60    2.00
  16 -10  -2    7.20    2.00
 -16 -10   2    9.30    3.60
 -16  10   2    4.00    2.00
  16  10  -2    4.80    2.10
  16  10  -2   10.60    3.40
 -14 -10   2    6.40    3.50
  14 -10  -2    3.00    2.00
  14 -10  -2    6.80    2.00
 -14 -10   2  -15.80    9.40
  14  10  -2   12.70    3.80
 -14  10   2    5.70    1.90
  14  10  -2    4.70    1.90
 -12 -10   2   -4.00    3.40
  12 -10  -2    6.90    2.30
  12 -10  -2   -0.40    2.30
 -12 -10   2    9.00    7.40
  12  10  -2    0.60    4.20
 -12  10   2    6.60   11.90
 -12  10   2   -0.10    2.20
  12  10  -2    6.50    2.30
  12  10  -2    3.90    2.30
 -10 -10   2   17.10    6.60
 -10 -10   2    5.30    3.70
  10  10  -2    9.50    2.50
  10  10  -2   10.40    5.20
 -10  10   2    8.00    2.30
  10  10  -2    4.80    2.50
 -10  10   2    0.40   10.40
  -8 -10   2   -2.50    7.70
  -8 -10   2    5.60    3.40
   8 -10  -2    0.40    2.50
   8  10  -2   -1.60    2.70
   8  10  -2    0.70    5.20
   8  10  -2    4.50    2.80
  -8  10   2   -2.10    2.30
  -6 -10   2    6.90    5.50
   6 -10  -2    1.10    2.80
  -6 -10   2    1.80    3.00
  -6  10   2   -2.80    2.40
  -6  10   2   -7.70    5.50
   6  10  -2    1.90    2.80
   6  10  -2   -0.30    2.80
   6  10  -2    1.30    5.10
  -4 -10   2   20.10    3.50
  -4 -10   2   14.50    6.40
   4 -10  -2   13.80    3.10
   4  10  -2   21.60    3.30
  -4  10   2   15.30    4.50
   4  10  -2   14.50    3.50
  -4  10   2   14.40    2.80
  -2 -10   2   55.69    7.90
  -2 -10   2   51.99    5.30
   2 -10  -2   51.09    5.70
  -2 -10   2   47.90    5.50
   2 -10  -2   55.69    5.50
   2  10  -2   55.09    6.00
  -2  10   2   56.49    6.70
   0 -10   2  108.69    7.00
   0 -10   2   77.39    8.00
   0 -10  -2   94.59    6.90
   0  10  -2  101.19    7.80
   0  10   2   87.09    7.80
  -2 -10  -2    7.80    2.90
   2 -10   2   15.10    2.80
  -2 -10  -2   -1.00    4.30
  -2 -10  -2    9.70    7.10
   2 -10   2   10.20    3.50
  -2  10  -2   11.70    3.70
   2  10   2    8.60    3.10
  -4 -10  -2   17.00    6.50
  -4 -10  -2    6.50    3.40
   4 -10   2   10.20    3.00
  -4  10  -2    2.10    4.50
  -4  10  -2    7.00    2.70
   4  10   2    6.30    3.00
  -6 -10  -2   -3.80    3.10
  -6 -10  -2   -5.20    6.00
   6 -10   2   -0.40    2.60
  -6  10  -2   -3.30    5.50
  -6  10  -2    0.90    2.30
   6  10   2    1.40    2.60
   8 -10   2   38.60    4.90
  -8 -10  -2   46.60    5.70
  -8 -10  -2   33.20    6.70
   8  10   2   42.60    4.60
  -8  10  -2   37.60    4.30
 -10 -10  -2   14.50    3.90
 -10 -10  -2    8.60    7.10
  10 -10   2   11.10    2.50
  10 -10   2    9.90    2.80
 -10  10  -2    7.10    2.20
  10  10   2    6.80    2.70
  10  10   2   11.30    5.20
  10  10   2   10.10    2.60
  12 -10   2    0.50    3.70
 -12 -10  -2   -0.70    4.10
  12 -10   2   -2.20    2.40
 -12 -10  -2    1.30    8.40
  12  10   2   -0.50    2.40
 -12  10  -2    3.30    2.50
  12  10   2    6.30    4.10
  14 -10   2    1.10    2.10
  14 -10   2    3.00    2.00
 -14 -10  -2    2.20    3.30
 -14  10  -2    1.80    1.90
  14  10   2    1.30    2.00
  14  10   2    6.40    3.90
 -16 -10  -2    2.40    3.30
  16 -10   2    1.60    1.80
  16 -10   2    1.10    1.80
 -16  10  -2   -1.00    1.90
  16  10   2    0.70    1.80
  16  10   2    0.20    3.40
 -18 -10  -2   -0.10    3.30
  18 -10   2   -0.60    1.70
 -18  10  -2    2.00    1.90
  18  10   2    2.00    3.20
  18  10   2   -0.20    1.80
 -17 -11   2    4.60    3.00
  17 -11  -2   -0.80    1.70
 -17  11   2    2.90    2.30
  17  11  -2    0.90    1.50
  15 -11  -2    3.20    1.80
 -15 -11   2    2.70    2.80
  15 -11  -2    1.80    1.60
  15  11  -2   -3.30    3.30
 -15  11   2    0.00    2.10
  15  11  -2    0.40    1.80
  13 -11  -2    0.10    2.10
  13 -11  -2    1.80    2.10
 -13 -11   2    3.00    2.90
  13  11  -2   -1.00    1.90
  13  11  -2    2.50    3.70
 -13  11   2    3.00    2.10
 -11 -11   2   -1.50    2.70
  11 -11  -2    1.50    2.20
  11 -11  -2    2.30    2.00
  11  11  -2    1.50    1.90
 -11  11   2    3.50    2.20
  11  11  -2   -6.20    4.30
  -9 -11   2    0.30    4.90
   9 -11  -2    0.70    3.00
  -9 -11   2  -12.70   10.60
   9  11  -2   -2.50    4.50
   9  11  -2   -1.20    4.60
  -9  11   2    6.60    2.50
  -7 -11   2   10.70    3.10
  -7 -11   2    3.90   10.40
   7  11  -2    9.40    2.60
   7  11  -2    3.50    2.60
  -7  11   2   10.40    6.70
  -7  11   2   11.20    3.10
  -5 -11   2   -7.40   11.30
  -5 -11   2    4.40    2.70
   5  11  -2    2.10    3.00
   5  11  -2    6.20    3.10
  -5  11   2    1.70    5.30
   3 -11  -2   18.10    3.70
  -3  11   2   21.90    4.60
   3  11  -2   13.50    3.40
   3  11  -2   17.80    3.60
   1 -11  -2   -4.90    3.00
  -1 -11   2    1.40    2.80
  -1 -11   2   -6.40    4.70
   1 -11  -2    0.90    3.50
  -1  11   2   -2.90    3.50
   1  11  -2   -2.70    3.00
   1  11  -2   -3.70    3.30
   1 -11   2    6.00    3.50
   1 -11   2   -3.70    3.80
  -1 -11  -2    8.60    3.10
  -1  11  -2    5.10    3.60
   1  11   2   10.10    3.40
   3 -11   2   -1.40    3.50
  -3 -11  -2    6.90    3.00
   3  11   2    3.00    3.00
  -3  11  -2    3.30    4.20
  -5 -11  -2    0.70   12.80
   5 -11   2    9.70    3.30
  -5 -11  -2   15.40    3.20
   5  11   2   18.40    3.20
   5  11   2   16.00    3.10
  -7 -11  -2    3.70    3.10
   7 -11   2    0.60    2.60
  -7 -11  -2    1.90    8.50
   7  11   2    6.10    2.60
   7  11   2   -1.20    2.30
  -7  11  -2    8.90    3.50
  -7  11  -2    7.80    5.00
  -9 -11  -2    3.10    2.80
   9 -11   2    3.10    2.10
   9 -11   2    0.70    2.20
  -9 -11  -2    2.30    8.30
  -9  11  -2    2.20    2.80
   9  11   2   -1.80    2.00
   9  11   2    6.10    2.00
  11 -11   2   -0.90    2.30
  11 -11   2    4.70    2.20
 -11 -11  -2    3.60    3.00
  11  11   2    0.70    1.90
  11  11   2    1.60    1.90
 -11  11  -2    0.90    2.50
  13 -11   2   -1.60    1.80
 -13 -11  -2    3.20    2.90
  13 -11   2    4.90    1.90
 -13  11  -2    6.10    2.40
  13  11   2    2.90    1.90
 -15 -11  -2    9.00    3.00
  15 -11   2    2.30    1.80
  15 -11   2    5.30    1.70
  15  11   2    5.70    1.80
 -15  11  -2    3.80    2.40
  14 -12  -2    5.80    2.10
  14 -12  -2    1.40    1.60
  14  12  -2    4.00    1.60
  12 -12  -2    0.70    1.90
  12 -12  -2    3.00    1.90
 -12 -12   2    3.00    2.70
  12  12  -2    1.10    1.70
  10 -12  -2    1.00    2.10
  10 -12  -2    5.00    2.00
 -10 -12   2    3.50    2.70
  10  12  -2    3.40    2.00
  -8 -12   2    6.60    2.80
   8 -12  -2    2.30    2.30
  -8  12   2   16.50    4.90
   8  12  -2    4.30    2.20
   6 -12  -2   -0.50    2.60
  -6 -12   2    0.90    2.50
   6  12  -2   -4.40    2.20
   6  12  -2    2.90    2.20
   4 -12  -2   -1.00    2.80
  -4 -12   2    4.70    2.60
   4  12  -2   -1.10    2.60
  -4  12   2   -1.00    3.70
   4  12  -2    3.00    2.00
   2 -12  -2   -3.60    3.20
  -2 -12   2    4.40    3.10
  -2 -12   2   -7.40    5.00
  -2  12   2   -1.40    3.00
   2  12  -2    5.20    3.00
   2  12  -2    0.60    2.40
   0 -12  -2   -2.50    4.20
   0  12   2    1.30    3.00
   0  12   2   -0.10    2.60
  -2 -12  -2    5.50    3.20
  -2 -12  -2    5.90    4.80
   2  12   2   -1.80    2.20
   2  12   2   -1.60    2.70
  -4 -12  -2    8.00    3.10
   4 -12   2    1.80    2.80
   4  12   2    1.90    2.50
   4  12   2    2.00    2.20
  -4  12  -2    5.20    3.60
   6 -12   2    0.80    2.50
  -6 -12  -2    2.80    2.90
   6  12   2    4.60    2.20
  -6  12  -2    3.90    3.40
   6  12   2    2.00    2.30
   8 -12   2    4.80    2.30
  -8 -12  -2    7.20    2.90
   8 -12   2    6.80    2.40
   8  12   2    5.50    2.20
   8  12   2    4.90    2.10
  -8  12  -2    5.90    4.20
 -10 -12  -2   21.80    3.60
  10 -12   2   17.40    3.00
  10 -12   2   22.10    3.00
  10  12   2   13.30    2.40
  12 -12   2    3.70    1.80
 -12 -12  -2    9.10    2.70
  12 -12   2    0.30    2.00
  12  12   2    3.10    1.60
   9 -13  -2    2.10    1.90
   9 -13  -2   -2.60    1.90
  -7 -13   2    3.00    3.00
   7 -13  -2   -0.80    1.90
   7 -13  -2    0.70    2.10
  -7  13   2   -5.20    3.50
   7  13  -2    1.70    2.30
   5 -13  -2    0.40    2.40
   5  13  -2   -1.30    2.90
  -5  13   2    1.50    3.10
   5  13  -2   -4.40    2.40
   3 -13  -2    2.60    2.90
   1 -13  -2    0.80    3.40
  -1 -13   2    5.70    4.40
  -1 -13  -2   -3.30    4.80
   1 -13   2    1.90    3.30
   3 -13   2    3.80    2.70
   3  13   2   -2.30    2.50
   5 -13   2   -1.10    4.10
   5 -13   2    4.70    2.30
   5  13   2    1.00    2.10
   7 -13   2    5.00    2.20
   7 -13   2    6.00    2.70
  -7 -13  -2    4.40    3.70
   7  13   2    1.60    1.90
  -7  13  -2    0.90    3.20
  28   0  -3    1.80    3.00
  28   0  -3    0.00    2.20
  26   0  -3    0.50    3.10
  26   0  -3    3.20    2.40
  26   0  -3   -3.30    3.60
  24   0  -3   -0.40    3.60
  24   0  -3   -2.10    2.60
  24   0  -3    0.50    3.60
  22   0  -3    2.30    2.80
  22   0  -3   -2.40    3.80
  22   0  -3    4.20    3.70
  20   0  -3   -1.70    2.70
 -20   0   3    7.40    3.80
  20   0  -3   -0.70    3.20
  20   0  -3    7.40    3.00
  18   0  -3    0.90    3.10
  18   0  -3   -1.20    2.90
 -18   0   3    0.00    2.50
  18   0  -3    1.30    2.50
  16   0  -3    1.60    2.60
  16   0  -3    0.00    3.00
  16   0  -3    1.40    2.30
 -14   0   3    1.50    6.70
 -12   0   3   -3.60    3.90
 -12   0   3    5.50    2.70
 -10   0   3    3.90    2.00
 -10   0   3    4.70    3.00
  -8   0   3   12.40    2.20
  -8   0   3   15.30    2.40
  -6   0   3    8.70    1.80
  -4   0   3    1.20    0.80
  -2   0   3    1.50    0.50
   0   0   3    3.60    0.70
   0   0   3    3.20    0.60
   0   0  -3    3.00    0.50
   2   0   3    5.90    1.10
  -2   0  -3    6.10    1.10
  -2   0  -3    6.80    0.70
   4   0   3    3.50    1.30
  -4   0  -3    3.20    0.60
  -4   0  -3    3.10    1.30
  -6   0  -3    6.10    1.00
  -6   0  -3    5.00    1.70
   6   0   3    4.10    1.70
  -8   0  -3   -0.30    2.20
  -8   0  -3    2.10    0.80
 -10   0  -3    4.50    1.10
 -10   0  -3    2.20    3.50
 -12   0  -3    1.80    1.30
 -12   0  -3    0.60    6.00
 -14   0  -3   -0.20    1.50
  14   0   3    2.50    2.30
  14   0   3   -3.20    2.70
  14   0   3    0.90    2.70
  16   0   3    3.90    2.80
 -16   0  -3    1.20    2.10
  16   0   3   -1.20    2.50
  16   0   3   -4.20    2.10
 -18   0  -3   -0.20    2.80
  18   0   3   -1.00    3.10
  18   0   3    0.30    2.70
  18   0   3   -0.70    2.30
 -20   0  -3    5.80    3.90
  20   0   3    0.00    3.30
  20   0   3    1.60    2.70
  20   0   3   -2.30    3.10
 -22   0  -3   -1.20    5.80
  22   0   3   -1.20    2.60
  22   0   3    4.50    3.50
  22   0   3    1.90    3.70
  24   0   3    1.30    3.20
  24   0   3    2.30    3.50
  24   0   3    4.60    2.30
  26   0   3   -0.20    3.10
  26   0   3   -1.00    2.00
  26   0   3    1.20    2.70
  27  -1  -3    5.00    2.20
  27  -1  -3    5.10    2.70
  27   1  -3    1.80    2.30
  27   1  -3    9.90    3.50
  27   1  -3    2.00    3.00
  25  -1  -3   10.20    4.30
  25  -1  -3   -1.80    2.20
  25  -1  -3    3.30    3.20
  25   1  -3    2.20    2.50
  25   1  -3    1.50    2.80
  25   1  -3    3.40    3.30
  23  -1  -3    7.40    4.50
  23  -1  -3   10.00    3.60
  23  -1  -3   10.20    3.00
  23   1  -3   15.10    3.90
  23   1  -3    9.10    2.70
  23   1  -3    5.70    3.60
  21  -1  -3    0.80    3.00
  21  -1  -3    6.00    4.40
  21  -1  -3    3.80    3.40
  21  -1  -3    1.50    3.90
 -21   1   3   -0.90    4.40
  21   1  -3    7.00    3.60
  21   1  -3    4.60    2.80
  21   1  -3    5.70    3.40
  19  -1  -3   54.79    5.20
  19  -1  -3   55.79    4.80
  19  -1  -3   57.89    5.80
  19   1  -3   50.49    5.70
 -19   1   3   56.49    5.40
  19   1  -3   50.89    5.40
  19   1  -3   51.99    5.10
  17  -1  -3    8.40    2.90
  17  -1  -3   11.80    2.60
  17  -1  -3   10.40    3.60
  17  -1  -3   12.20    3.40
  17   1  -3    9.60    2.80
  17   1  -3    4.20    2.90
 -17   1   3    9.30    2.20
  17   1  -3    5.70    2.70
 -15  -1   3  530.75   35.90
  15  -1  -3  508.15   29.10
  15  -1  -3  500.75   29.20
 -15   1   3  560.34   29.00
  15   1  -3  542.95   29.20
  15   1  -3  516.95   29.30
  15   1  -3  491.95   29.20
 -13  -1   3   68.69   10.70
 -13   1   3   56.49    7.20
 -13   1   3   65.69   10.50
 -11  -1   3   80.89    7.80
 -11  -1   3   64.89    5.90
 -11   1   3   68.09    6.10
 -11   1   3   74.59    8.00
  -9  -1   3   20.60    3.30
  -9  -1   3   12.40    2.70
  -9   1   3   15.20    2.60
  -9   1   3   18.20    3.30
  -7  -1   3 7877.71  427.16
   7  -1  -3 7861.51  427.06
  -7   1   3 7714.13  427.06
  -5  -1   3   44.90    3.30
   5  -1  -3   44.50    3.40
  -5   1   3   43.30    3.50
  -3  -1   3   24.10    1.70
   3  -1  -3   23.60    2.10
   3   1  -3   22.00    1.70
  -3   1   3   23.20    1.50
  -3   1   3   25.30    2.20
  -1  -1   3  490.25   28.80
   1  -1  -3  532.05   29.20
  -1   1   3  564.74   29.30
  -1   1   3  548.55   29.20
  -1   1   3  499.15   28.90
  -1  -1  -3  610.74   34.60
  -1  -1  -3  675.53   34.90
  -1  -1  -3  623.54   35.10
   1   1   3  654.03   35.10
  -1   1  -3  636.34   34.90
  -1   1  -3  545.85   34.60
   1   1   3  674.23   34.90
  -3  -1  -3  130.59    7.90
   3  -1   3  148.39    8.00
  -3  -1  -3  125.99    8.40
  -3   1  -3  136.69    7.70
  -3   1  -3  152.28    8.50
   3   1   3  130.09    8.40
  -5  -1  -3   78.29    4.80
  -5  -1  -3   88.59    6.00
  -5   1  -3   82.59    6.00
   5   1   3   84.09    6.00
  -5   1  -3   81.49    4.80
  -7  -1  -3   27.50    1.90
  -7  -1  -3   26.10    4.10
   7   1   3   29.20    4.10
  -7   1  -3   18.70    3.40
  -9  -1  -3   73.89    4.70
  -9  -1  -3   70.69    7.60
  -9   1  -3   79.99    4.70
   9   1   3   74.29    7.80
  -9   1  -3   83.29    7.60
 -11  -1  -3   54.49    9.50
 -11  -1  -3   59.99    3.90
 -11   1  -3   55.89    3.90
 -11   1  -3   56.09    9.10
 -13  -1  -3    1.90    1.50
  13  -1   3   -2.50    2.50
 -13  -1  -3   10.60    8.70
  13  -1   3    2.50    2.20
 -13   1  -3   -0.40    1.40
  13   1   3    2.80    2.30
 -13   1  -3  -13.40    9.40
  15  -1   3   70.29    5.20
  15  -1   3   67.79    6.20
 -15  -1  -3   63.79    4.90
  15  -1   3   68.49    5.60
  15   1   3   62.49    5.80
 -15   1  -3   65.19    4.80
  15   1   3   60.09    6.20
  15   1   3   71.79    5.40
  17  -1   3    6.90    5.10
  17  -1   3   -0.40    3.10
  17   1   3    1.70    3.60
  17   1   3    1.20    5.00
 -17   1  -3    4.30    2.60
  17   1   3    5.40    3.00
 -19  -1  -3    3.90    3.60
  19  -1   3    0.10    3.40
  19  -1   3    0.90    3.30
  19  -1   3    0.00    2.50
 -19   1  -3    6.00    3.40
  19   1   3   -1.10    3.20
  19   1   3   -1.10    3.20
  19   1   3    2.80    2.60
  21  -1   3    3.50    3.90
  21  -1   3    2.40    2.70
  21  -1   3    2.90    3.60
 -21  -1  -3    8.80    9.30
  21   1   3    5.00    3.50
  21   1   3    0.70    2.80
  21   1   3    0.30    3.20
  23  -1   3    3.10    2.90
  23  -1   3    1.30    4.70
 -23  -1  -3   -0.30    7.70
  23  -1   3   -0.30    3.50
  23   1   3    5.00    5.20
  23   1   3    3.30    4.60
 -23   1  -3   -3.20    6.90
  23   1   3    1.50    3.30
  25  -1   3    5.60    3.40
  25  -1   3   12.70    3.40
  25  -1   3    2.00    2.20
  25   1   3    0.40    3.00
  25   1   3   12.30    3.20
  25   1   3    5.00    2.40
  27  -1   3    1.10    2.00
  27  -1   3    1.70    2.60
  27   1   3   -0.90    2.90
  27   1   3   -4.00    4.40
  27   1   3    1.10    2.00
  28  -2  -3    9.20    2.80
  28  -2  -3    3.80    2.10
  28   2  -3   -4.80    3.40
  28   2  -3   -5.00    3.20
  28   2  -3    2.90    4.10
  26  -2  -3   -1.70    3.00
  26  -2  -3    1.00    2.20
  26   2  -3   -3.80    3.30
  26   2  -3   -2.50    2.80
  26   2  -3    3.10    2.60
  24  -2  -3    0.50    5.60
  24  -2  -3   -1.80    5.40
  24   2  -3    1.80    2.80
  24   2  -3    5.70    3.30
  24   2  -3   -4.60    2.90
 -24   2   3   -5.80    7.80
  22  -2  -3   20.40    3.60
  22  -2  -3   24.40    4.00
  22  -2  -3   22.20    3.90
  22  -2  -3   15.30    4.90
  22   2  -3   21.40    3.40
 -22   2   3   19.00    6.00
  22   2  -3   18.90    3.90
  22   2  -3   25.40    3.90
  20  -2  -3    5.60    2.80
  20  -2  -3    4.50    3.20
  20  -2  -3   -1.10    4.80
  20  -2  -3    1.20    2.50
  20   2  -3    2.40    3.30
  20   2  -3   -2.70    3.10
  20   2  -3    2.50    3.00
 -20   2   3    3.00    3.50
  18  -2  -3   15.10    4.10
  18  -2  -3   26.50    6.10
  18  -2  -3   25.10    3.40
  18  -2  -3   22.00    3.50
 -18   2   3   19.80    3.20
  18   2  -3   21.00    3.60
  18   2  -3   23.80    5.50
  16  -2  -3    5.00    2.70
  16  -2  -3    4.80    2.30
  16  -2  -3   -2.60    4.10
  16  -2  -3    5.20    2.70
 -16   2   3    4.00    1.80
  16   2  -3    3.70    3.30
  16   2  -3    2.00    3.20
  16   2  -3    6.80    2.70
  16   2  -3    3.00    2.70
  14  -2  -3  295.37   17.20
  14  -2  -3  276.77   17.20
 -14  -2   3  296.87   23.20
 -14   2   3  282.07   23.80
  14   2  -3  320.67   17.60
 -14   2   3  326.67   17.10
 -12  -2   3  516.25   29.50
 -12  -2   3  493.05   28.00
 -12   2   3  467.55   28.30
 -12   2   3  475.15   26.70
 -12   2   3  456.35   29.70
  10  -2  -3  229.98   15.00
 -10  -2   3  253.77   15.40
 -10   2   3  230.48   14.80
 -10   2   3  252.87   16.00
 -10   2   3  234.48   13.50
  -8  -2   3  923.21   53.89
   8  -2  -3  961.10   53.99
  -8   2   3  960.80   53.99
  -8   2   3  960.90   52.99
   8   2  -3 1024.90   53.99
   6  -2  -3 4366.06  248.28
  -6  -2   3 4660.53  248.08
   6   2  -3 4628.24  248.08
  -6   2   3 4483.75  248.38
  -4  -2   3 2606.94  134.19
   4  -2  -3 2400.66  134.49
  -4  -2   3 2373.46  133.69
  -4   2   3 2404.26  134.49
   4   2  -3 2635.84  134.09
  -4   2   3 2274.87  133.69
   2  -2  -3  491.05   27.40
  -2  -2   3  455.35   26.60
  -2   2   3  465.65   26.70
   2   2  -3  485.15   26.90
  -2   2   3  527.55   27.50
   0  -2  -3 2005.70  112.49
   0  -2  -3 2230.58  113.09
   0  -2   3 1937.11  112.39
   0   2  -3 1817.42  112.39
   0   2   3 1957.40  112.39
   0   2   3 2266.27  113.29
   0   2   3 2196.68  113.09
   2  -2   3 3182.88  161.48
  -2  -2  -3 2932.61  161.28
  -2  -2  -3 3043.70  161.68
  -2  -2  -3 2784.22  160.78
   2  -2   3 2850.31  160.78
  -2   2  -3 2818.52  160.78
   2   2   3 2869.61  161.48
   2   2   3 3080.89  161.38
  -4  -2  -3  344.17   20.10
  -4  -2  -3  348.37   19.60
  -4  -2  -3  352.46   20.70
   4  -2   3  369.86   20.30
   4   2   3  350.76   20.60
  -4   2  -3  355.86   19.60
   6  -2   3 1531.15   83.89
  -6  -2  -3 1513.05   84.59
  -6  -2  -3 1489.45   83.29
  -6  -2  -3 1559.74   83.79
  -6   2  -3 1581.94   84.69
  -6   2  -3 1411.76   83.29
   6   2   3 1571.94   84.59
  -8  -2  -3  496.15   27.40
  -8  -2  -3  491.75   29.20
   8  -2   3  498.35   27.90
   8   2   3  507.55   29.20
  -8   2  -3  506.35   29.40
  -8   2  -3  470.05   27.40
 -10  -2  -3   63.69    9.40
 -10  -2  -3   75.29    4.90
 -10   2  -3   82.79    5.00
  10   2   3   75.69    9.30
 -10   2  -3   84.29    9.40
 -12  -2  -3   13.20    7.20
 -12  -2  -3   19.10    2.50
 -12   2  -3   12.50    7.70
 -14  -2  -3    1.30    1.90
  14  -2   3   -1.00    2.30
  14  -2   3   -3.40    2.40
  14  -2   3    0.40    3.10
  14  -2   3   -0.30    2.10
  14   2   3    0.90    2.70
  14   2   3    0.70    2.20
  14   2   3    1.60    2.50
  16  -2   3   53.89    5.30
  16  -2   3   47.90    5.80
  16  -2   3   56.39    5.80
  16  -2   3   50.79    4.80
 -16  -2  -3   63.69    5.30
 -16   2  -3   52.09    4.80
  16   2   3   70.69    5.70
  16   2   3   63.59    5.70
  18  -2   3   52.49    6.30
  18  -2   3   57.79    5.50
 -18  -2  -3   61.09    6.20
  18  -2   3   46.60    5.80
  18  -2   3   55.99    5.00
  18   2   3   64.39    5.30
  18   2   3   53.79    5.40
 -18   2  -3   66.79    5.80
  18   2   3   65.89    6.10
 -20  -2  -3    3.30    4.50
  20  -2   3   -0.40    4.20
  20  -2   3   -0.30    2.50
  20  -2   3   -2.60    3.30
 -20   2  -3    3.10    4.20
  20   2   3   -1.80    2.50
  20   2   3    5.40    3.00
  20   2   3    0.70    3.10
  22  -2   3   -6.10    4.20
 -22  -2  -3    3.90    6.90
  22  -2   3   -0.90    2.30
  22  -2   3    3.00    3.20
  22   2   3   -1.50    3.20
  22   2   3   -0.50    3.00
  22   2   3    0.60    2.60
 -22   2  -3   -1.00    5.90
  24  -2   3    7.40    4.00
  24  -2   3    0.60    3.00
  24  -2   3    1.30    2.20
  24   2   3    3.80    3.00
  24   2   3    2.10    2.20
  24   2   3    1.30    3.20
  26  -2   3    5.30    3.00
  26  -2   3    5.50    2.10
  26   2   3   -1.40    2.10
  26   2   3   -4.00    3.00
  26   2   3   -3.10    2.60
  27  -3  -3    2.30    2.00
  27  -3  -3    0.80    2.70
  27   3  -3   -0.30    2.80
  27   3  -3   -0.70    2.40
  25  -3  -3   12.50    3.30
  25  -3  -3   12.50    2.50
  25   3  -3   16.00    3.00
  25   3  -3   12.20    3.00
  23  -3  -3   -1.50    2.50
  23  -3  -3   -0.70    5.20
  23  -3  -3    0.50    3.20
  23   3  -3    3.10    3.00
  23   3  -3    2.30    2.90
 -23   3   3    1.10    6.30
  21  -3  -3    0.90    2.60
 -21  -3   3   12.50    5.20
  21  -3  -3   -3.90    3.10
  21  -3  -3   -0.50    3.10
  21   3  -3    4.50    3.30
 -21   3   3    5.00    4.30
  21   3  -3    0.70    3.00
  21   3  -3    3.70    3.50
  19  -3  -3   24.50    3.90
  19  -3  -3   25.90    3.90
  19  -3  -3   27.30    4.10
 -19  -3   3   21.20    4.30
  19   3  -3   25.50    3.80
  19   3  -3   24.90    4.40
  19   3  -3   35.30    4.50
 -19   3   3   30.50    5.00
  19   3  -3   27.30    4.00
  17  -3  -3    4.30    2.30
  17  -3  -3    3.90    2.60
 -17  -3   3    9.30    3.00
  17  -3  -3    5.90    2.80
  17   3  -3    1.40    3.40
  17   3  -3    7.60    2.90
 -17   3   3    1.50    2.40
  17   3  -3    4.60    2.70
  17   3  -3    4.40    3.00
  15  -3  -3    3.00    2.50
 -15  -3   3    4.60    2.00
  15  -3  -3    1.20    2.10
  15  -3  -3    2.80    2.40
  15   3  -3   -0.90    3.90
 -15   3   3    0.60    1.60
  15   3  -3    1.10    2.80
  15   3  -3    1.80    2.60
  15   3  -3   -1.20    2.70
  13  -3  -3  388.96   21.30
 -13  -3   3  381.46   21.20
 -13  -3   3  374.86   26.30
  13  -3  -3  349.57   21.60
 -13   3   3  378.06   28.60
 -13   3   3  381.86   21.30
  13   3  -3  389.26   21.80
 -11  -3   3   73.09    5.10
 -11  -3   3   81.79    9.50
 -11  -3   3   58.99    9.10
  11  -3  -3   91.89    9.60
 -11   3   3   84.99    9.30
 -11   3   3   87.99    5.30
   9  -3  -3   77.59    7.30
  -9  -3   3   51.89    4.00
  -9  -3   3   53.09    6.50
   9   3  -3   53.69    6.60
  -9   3   3   70.79    4.20
  -9   3   3   78.29    7.00
  -7  -3   3   27.40    4.00
  -7  -3   3   22.00    2.00
  -7   3   3   22.80    4.30
  -7   3   3   25.70    2.20
   7   3  -3   22.20    3.80
  -5  -3   3  191.88   11.10
  -5  -3   3  199.58   11.90
   5  -3  -3  187.48   12.40
  -5   3   3  193.08   12.50
   5   3  -3  208.78   11.90
  -5   3   3  200.98   11.20
   3  -3  -3  659.03   39.50
  -3  -3   3  717.83   39.50
   3  -3  -3  719.33   40.60
  -3   3   3  718.23   40.70
   3   3  -3  798.12   40.20
  -3   3   3  700.63   39.60
   1  -3  -3  310.07   18.40
   1  -3  -3  302.57   17.40
  -1  -3   3  317.07   18.60
  -1  -3   3  309.97   17.40
   1   3  -3  292.27   17.30
   1   3  -3  328.07   18.10
  -1   3   3  329.37   18.50
  -1   3   3  309.57   18.60
  -1  -3  -3 1779.62   99.89
   1  -3   3 1837.12   99.89
   1  -3   3 1888.61  100.99
  -1  -3  -3 1856.01  100.79
  -1   3  -3 1752.62   99.89
   1   3   3 1679.43   99.89
   1   3   3 1943.51  100.99
   1   3   3 1873.51  100.99
  -3  -3  -3  320.67   18.60
   3  -3   3  312.77   19.50
  -3  -3  -3  367.46   19.50
   3  -3   3  291.07   18.40
  -3  -3  -3  368.76   19.80
   3   3   3  360.26   19.70
  -3   3  -3  298.37   18.40
  -5  -3  -3   42.80    3.30
  -5  -3  -3   52.09    5.40
  -5  -3  -3   51.09    4.60
   5  -3   3   47.20    4.80
  -5   3  -3   46.80    3.20
  -7  -3  -3   79.39    6.20
  -7  -3  -3   81.59    4.70
  -7  -3  -3   73.19    7.50
   7  -3   3   65.39    6.40
   7   3   3   86.59    7.40
  -7   3  -3   60.09    4.60
  -7   3  -3   65.09    7.10
  -9  -3  -3  422.06   24.00
  -9  -3  -3  410.96   26.70
   9  -3   3  451.85   25.30
  -9  -3  -3  384.56   24.80
  -9   3  -3  453.15   24.10
   9   3   3  403.76   26.50
  -9   3  -3  484.55   27.00
 -11  -3  -3  301.57   24.30
 -11  -3  -3  336.87   19.30
 -11   3  -3  361.96   19.30
 -11   3  -3  352.56   23.90
 -13  -3  -3   30.50    3.80
  13  -3   3   38.00    4.10
  13  -3   3   34.00    4.10
  13  -3   3   35.10    4.70
  13  -3   3   35.50    4.70
  13   3   3   30.40    4.30
  13   3   3   35.00    5.00
 -15  -3  -3   10.00    2.60
  15  -3   3    7.90    2.80
  15  -3   3    9.80    2.40
  15  -3   3    8.90    2.30
  15  -3   3   10.40    2.90
  15   3   3    4.10    3.70
  15   3   3   10.50    2.60
  15   3   3   15.70    3.10
  15   3   3    5.20    2.40
 -15   3  -3    6.10    2.10
 -17  -3  -3    5.70    3.20
  17  -3   3    8.80    3.10
  17  -3   3   13.00    3.00
  17  -3   3   11.10    4.40
  17  -3   3    8.20    2.50
  17   3   3    6.60    2.80
  17   3   3    9.30    3.00
  17   3   3    4.40    2.60
 -17   3  -3    5.80    2.70
 -19  -3  -3   -4.70    4.40
  19  -3   3    0.80    3.20
  19  -3   3   -4.50    4.40
  19  -3   3   -0.20    3.20
  19  -3   3    3.10    2.60
  19   3   3    0.40    3.20
  19   3   3    0.10    2.70
 -19   3  -3    2.70    3.60
  19   3   3   -2.60    3.20
  21  -3   3   -1.60    5.40
  21  -3   3   -4.10    2.40
 -21  -3  -3    2.70    6.20
  21  -3   3    0.20    3.40
  21  -3   3   -6.80    3.90
 -21   3  -3   -3.00    4.20
  21   3   3    1.20    3.40
 -21   3  -3   -5.30    5.00
  21   3   3   -0.40    3.20
  23  -3   3    0.20    5.20
  23  -3   3    6.00    2.80
 -23  -3  -3   -8.80   10.10
  23  -3   3    0.40    1.90
  23   3   3   -2.00    3.00
 -23   3  -3   -0.40    4.10
  23   3   3    4.30    2.10
 -23   3  -3  -13.10    7.20
  23   3   3    1.30    2.70
  25  -3   3    2.20    1.90
  25  -3   3    2.20    2.80
 -25   3  -3    0.40    4.70
  25   3   3   -1.10    2.20
  25   3   3    0.20    3.10
  25   3   3   -1.10    2.50
  26  -4  -3    5.60    3.10
  26  -4  -3   -3.10    2.00
  26   4  -3    2.20    2.50
  26   4  -3    1.70    2.60
  24  -4  -3   11.30    3.10
  24  -4  -3    1.90    2.20
  24  -4  -3    1.50    3.00
  24   4  -3    2.10    2.90
  24   4  -3    6.30    2.70
  22  -4  -3    1.20    2.40
  22  -4  -3    5.20    3.10
  22  -4  -3    2.90    2.70
 -22  -4   3   -0.80    6.70
  22   4  -3  -10.20    5.80
 -22   4   3   -6.40    5.40
  22   4  -3    5.90    3.00
  22   4  -3    8.90    2.80
  20  -4  -3   -1.50    2.40
  20  -4  -3    4.30    2.90
 -20  -4   3    0.40    4.70
 -20   4   3    6.30    4.20
  20   4  -3    4.20    3.00
  20   4  -3    7.70    3.30
  20   4  -3   -1.50    3.60
  20   4  -3   -4.60    4.30
  18  -4  -3    2.10    3.00
 -18  -4   3    1.10    3.50
  18  -4  -3   -0.60    2.60
  18  -4  -3   -0.20    2.20
  18   4  -3   -1.60    2.80
  18   4  -3    2.50    3.00
 -18   4   3    1.40    3.00
  18   4  -3    0.70    2.60
  18   4  -3   -6.70    3.50
  16  -4  -3    1.80    2.70
  16  -4  -3    5.20    2.60
  16  -4  -3    9.70    2.40
 -16  -4   3    7.40    2.60
  16  -4  -3    4.00    2.40
  16   4  -3    5.70    2.70
  16   4  -3    7.30    2.70
 -16   4   3    6.20    2.30
  16   4  -3    1.70    2.60
  14  -4  -3   -0.20    2.30
  14  -4  -3    1.30    2.20
  14  -4  -3    4.90    2.30
  14  -4  -3    3.40    3.00
  14   4  -3    0.70    2.50
  14   4  -3    1.90    2.90
  14   4  -3    4.50    2.20
 -14   4   3   -0.60    1.60
  12  -4  -3  134.19    8.30
  12  -4  -3  133.09    8.40
  12  -4  -3  100.99   14.00
 -12  -4   3  159.88   16.10
 -12  -4   3  151.78    8.40
  12   4  -3  135.09    8.80
 -12   4   3  141.89    8.40
 -12   4   3  113.79   15.00
  10  -4  -3   47.90    8.00
 -10  -4   3   56.89   10.40
 -10  -4   3   54.19    8.80
 -10  -4   3   59.59    4.00
 -10   4   3   45.00    3.90
 -10   4   3   47.90    7.30
  10   4  -3   56.99    7.10
  -8  -4   3  168.28    9.80
  -8  -4   3  167.48   13.00
   8  -4  -3  174.98   12.80
  -8  -4   3  161.38   11.80
   8   4  -3  184.78   11.90
  -8   4   3  164.38    9.90
  -8   4   3  153.98   12.50
  -6  -4   3  144.59    8.40
   6  -4  -3  148.29   10.80
  -6  -4   3  140.69   10.80
  -6   4   3  144.19    8.40
   6   4  -3  151.08    9.70
  -6   4   3  108.89   13.60
   4  -4  -3   30.50    4.90
  -4  -4   3   21.40    3.90
  -4  -4   3   21.50    2.10
   4  -4  -3   15.10    2.60
  -4   4   3   20.50    2.20
   4   4  -3   21.40    3.10
  -4   4   3   25.30    4.60
  -2  -4   3   18.50    1.90
   2  -4  -3   24.10    4.00
  -2  -4   3   16.90    3.30
   2  -4  -3   17.70    2.10
  -2   4   3   24.10    4.10
  -2   4   3   17.10    3.80
   2   4  -3   13.50    1.90
  -2   4   3   14.60    2.00
   2   4  -3   13.70    2.80
   0  -4  -3    2.90    1.30
   0  -4   3    3.10    1.10
   0  -4   3    0.40    2.80
   0  -4  -3    2.20    2.30
   0   4  -3    4.20    1.10
   0   4   3    5.80    2.50
   0   4   3    2.50    2.90
   0   4   3    2.90    1.10
   2  -4   3   26.90    4.30
   2  -4   3   28.30    2.50
  -2  -4  -3   25.60    4.50
  -2  -4  -3   28.00    2.50
  -2   4  -3   28.90    2.40
   2   4   3   30.80    5.40
   2   4   3   22.90    2.60
   4  -4   3  471.95   25.90
  -4  -4  -3  407.66   24.10
  -4  -4  -3  409.96   25.40
  -4  -4  -3  429.86   25.80
   4  -4   3  444.76   24.10
  -4   4  -3  448.06   24.10
   4   4   3  406.66   25.70
  -6  -4  -3   39.10    6.20
  -6  -4  -3   39.30    6.80
  -6  -4  -3   44.20    3.50
   6  -4   3   50.29    6.80
  -6   4  -3   46.90    3.50
   6   4   3   47.70    7.00
   8  -4   3   42.50    6.30
  -8  -4  -3   48.10    3.70
  -8  -4  -3   39.40    7.30
  -8  -4  -3   49.50    9.30
  -8   4  -3   41.30    3.50
   8   4   3   42.90    6.40
  -8   4  -3   32.20    6.00
 -10  -4  -3   30.80    3.40
  10  -4   3   31.20    7.10
 -10  -4  -3   27.70    7.80
 -10   4  -3   33.30    3.20
 -10   4  -3   24.60    7.70
 -12  -4  -3   45.70    6.40
  12  -4   3   24.00    4.20
  12  -4   3   33.90    5.30
  12  -4   3   31.80    4.00
  12  -4   3   35.40    4.40
  12   4   3   37.40    5.30
 -12   4  -3   32.20    3.70
  12   4   3   43.90    4.30
  12   4   3   40.40    4.10
  14  -4   3    4.30    2.00
 -14  -4  -3    2.10    2.40
  14  -4   3    2.70    2.60
  14  -4   3   -2.40    2.40
  14  -4   3    6.80    2.20
  14   4   3    2.70    2.30
 -14   4  -3    3.50    2.00
 -14   4  -3    7.70    4.00
  14   4   3   -1.60    2.70
  14   4   3    2.70    2.60
  14   4   3   -0.60    2.70
 -16  -4  -3    7.70    3.20
  16  -4   3    7.90    2.70
  16  -4   3    7.20    4.50
  16  -4   3    7.40    2.20
  16  -4   3    5.90    2.70
  16  -4   3    6.30    2.60
 -16   4  -3    4.90    4.10
  16   4   3   14.10    2.80
 -16   4  -3    3.90    2.60
  16   4   3    8.30    3.90
  16   4   3    4.60    2.80
  16   4   3    7.00    3.00
  18  -4   3    3.40    2.70
  18  -4   3    8.50    3.20
  18  -4   3    3.60    5.00
 -18  -4  -3    3.60    4.10
  18  -4   3    3.00    2.90
  18   4   3    0.90    3.20
 -18   4  -3    0.10    3.10
 -18   4  -3   -1.20    3.80
  18   4   3    4.80    3.30
  18   4   3    5.10    2.90
  18   4   3    3.00    2.80
  20  -4   3    2.00    3.30
  20  -4   3    6.60    6.10
  20  -4   3   -2.30    2.30
 -20  -4  -3    3.60    5.80
  20  -4   3    2.50    3.30
  20   4   3   -4.10    3.40
 -20   4  -3   -3.90    3.50
  20   4   3    0.80    2.70
 -20   4  -3    5.70    4.70
  20   4   3    0.00    3.00
 -22  -4  -3   10.40    8.20
  22  -4   3    2.80    3.10
  22  -4   3    6.20    3.40
  22  -4   3    1.00    2.10
 -22   4  -3    7.20    6.70
  22   4   3    5.90    2.30
  22   4   3    4.60    3.40
 -22   4  -3    0.90    3.40
  22   4   3    4.00    2.70
  24  -4   3    1.90    3.10
  24  -4   3    1.80    2.00
  24   4   3    2.90    2.40
 -24   4  -3    3.10    3.60
  24   4   3   -2.10    3.50
  24   4   3   -0.10    2.40
  25  -5  -3    2.10    2.10
  25  -5  -3    4.50    2.70
  25  -5  -3   -2.30    2.90
  25   5  -3    1.50    2.40
  25   5  -3   -3.20    2.70
 -25   5   3   -2.50    4.40
  23  -5  -3    0.40    1.90
  23  -5  -3   -0.60    2.80
  23  -5  -3    2.40    2.60
 -23   5   3    3.10    4.00
  23   5  -3    0.40    2.60
  23   5  -3    0.00    2.50
 -23   5   3    9.40    7.50
  21  -5  -3    6.00    3.00
 -21  -5   3    5.60    6.40
  21  -5  -3    1.40    2.50
  21  -5  -3   -0.10    2.40
  21   5  -3    1.20    2.90
  21   5  -3    7.20    3.20
 -21   5   3   10.10    5.50
 -21   5   3   -4.10    3.80
  21   5  -3    1.10    2.90
  19  -5  -3   21.40    3.60
 -19  -5   3   31.50    5.00
  19  -5  -3   17.80    3.30
  19  -5  -3   19.70    3.10
  19   5  -3   20.40    3.70
 -19   5   3   20.90    4.50
  19   5  -3   21.40    3.50
 -19   5   3   31.20    4.30
  19   5  -3   19.40    3.50
  17  -5  -3   55.49    5.00
 -17  -5   3   50.49    6.30
  17  -5  -3   53.49    5.70
  17  -5  -3   52.69    4.90
  17  -5  -3   53.99    4.80
  17   5  -3   53.39    4.90
 -17   5   3   62.39    5.70
 -17   5   3   50.19    6.40
  17   5  -3   55.99    5.40
  17   5  -3   59.79    5.80
  15  -5  -3    8.00    2.20
  15  -5  -3    5.10    3.10
  15  -5  -3    4.20    2.40
  15  -5  -3    8.70    2.50
 -15  -5   3    4.80    2.60
 -15   5   3    5.60    3.70
 -15   5   3    2.90    2.30
  15   5  -3    5.30    3.20
  15   5  -3    8.90    2.70
  15   5  -3    8.80    2.50
  13  -5  -3   27.70    3.80
 -13  -5   3   25.70    3.30
  13  -5  -3   18.70    2.80
  13  -5  -3   23.30    3.70
  13  -5  -3   18.00    2.70
  13   5  -3   21.80    3.80
 -13   5   3   26.40    4.30
 -13   5   3   22.40    3.20
  13   5  -3   31.10    3.80
  13   5  -3   22.40    3.20
  11  -5  -3    4.80    2.40
  11  -5  -3    1.00    1.90
 -11  -5   3    6.00    1.90
  11  -5  -3    5.80    3.20
 -11   5   3    4.10    1.70
  11   5  -3    4.70    3.60
  11   5  -3    9.60    2.60
  11   5  -3    4.00    2.90
  -9  -5   3    6.90    1.80
   9  -5  -3    4.30    7.80
  -9  -5   3    2.90    8.10
  -9   5   3   13.80    6.90
   9   5  -3    3.20    6.60
  -9   5   3    9.30    1.90
  -7  -5   3    8.30    1.70
  -7  -5   3    7.20    5.80
   7  -5  -3    4.80    5.90
  -7   5   3    9.60    1.90
  -7   5   3    9.20    5.50
   7   5  -3    3.40    4.50
   5  -5  -3   26.10    5.90
  -5  -5   3   15.20    4.90
  -5  -5   3   17.40    2.40
   5   5  -3   17.50    4.80
  -5   5   3   24.00    5.60
  -5   5   3   22.40    2.60
  -3  -5   3   51.19    7.50
   3  -5  -3   45.10    3.90
   3  -5  -3   52.59    7.80
  -3  -5   3   54.89    3.90
  -3   5   3   51.29    8.70
  -3   5   3   54.69    7.20
   3   5  -3   61.59    7.10
  -3   5   3   46.80    3.80
   1  -5  -3   38.70    6.30
   1  -5  -3   41.50    3.40
  -1  -5   3   37.60    3.30
  -1  -5   3   50.19    6.90
   1   5  -3   37.00    6.70
  -1   5   3   43.10    6.30
   1   5  -3   34.70    3.40
  -1   5   3   40.60    3.30
  -1  -5  -3   19.70    4.20
   1  -5   3   30.00    2.90
  -1  -5  -3   31.60    3.00
   1  -5   3   34.80    5.60
  -1   5  -3   32.30    2.80
   1   5   3   28.40    2.90
   1   5   3   29.40    5.50
   3  -5   3  924.81   52.29
   3  -5   3  898.91   49.99
  -3  -5  -3  905.51   49.99
  -3  -5  -3  875.51   51.89
  -3   5  -3  912.51   49.99
   3   5   3  906.71   52.19
  -5  -5  -3   14.80    5.10
   5  -5   3   24.40    3.60
   5  -5   3   24.10    6.80
  -5  -5  -3   24.50    2.90
  -5   5  -3   26.70    2.80
   5   5   3   21.60    5.80
  -7  -5  -3  118.89   13.60
   7  -5   3  162.68   14.40
  -7  -5  -3  130.79    8.30
  -7  -5  -3  128.09   12.80
   7   5   3  131.69   14.10
  -9  -5  -3   16.90    2.50
   9  -5   3   13.20    2.00
   9  -5   3   11.50    2.30
   9  -5   3   14.30   10.00
  -9  -5  -3   16.60    9.00
   9   5   3   16.90    2.80
  -9   5  -3   10.60    2.00
  11  -5   3   38.10    4.40
 -11  -5  -3   47.60    4.10
  11  -5   3   49.00    4.40
  11  -5   3   41.20    6.20
  11  -5   3   46.20    4.20
  11   5   3   42.80    4.70
  11   5   3   46.20    4.60
  11   5   3   51.99    5.60
 -11   5  -3   41.10    5.30
 -11   5  -3   41.80    3.90
  13  -5   3    6.50    2.40
  13  -5   3    2.40    2.30
  13  -5   3    6.80    2.10
  13  -5   3    7.20    3.40
 -13  -5  -3    9.40    2.60
  13   5   3    6.40    2.60
 -13   5  -3    8.40    2.40
  13   5   3   12.00    2.90
 -13   5  -3    1.10    2.80
  13   5   3    6.80    2.20
  13   5   3    3.50    3.60
  15  -5   3    3.80    2.10
 -15  -5  -3    5.20    3.00
  15  -5   3    5.40    2.40
  15  -5   3    3.80    3.10
  15  -5   3    3.90    2.60
  15   5   3    4.00    2.60
  15   5   3    4.90    2.50
  15   5   3    6.50    2.90
  15   5   3   -0.90    6.50
 -15   5  -3    5.40    2.70
 -15   5  -3    0.40    3.80
 -17  -5  -3   -3.70    3.90
  17  -5   3    3.20    2.60
  17  -5   3    1.90    2.30
  17  -5   3    2.70    3.10
  17  -5   3    0.90    2.30
 -17   5  -3   -2.80    3.20
  17   5   3   -3.60    3.10
  17   5   3    2.80    3.80
  17   5   3    2.30    2.80
  17   5   3    0.90    2.50
 -17   5  -3    0.70    3.60
 -19  -5  -3   -3.70    5.50
  19  -5   3   -0.80    2.70
  19  -5   3   -0.80    2.40
  19  -5   3    1.80    3.30
  19   5   3    0.80    2.70
 -19   5  -3   -4.00    4.10
  19   5   3   -3.10    4.30
  19   5   3   -2.00    3.10
  19   5   3   -2.80    3.60
  21  -5   3   -1.50    2.70
  21  -5   3    5.50    2.60
  21  -5   3   -1.20    3.20
 -21  -5  -3   -3.40    7.90
  21   5   3    3.00    2.70
 -21   5  -3   -1.30    3.00
  21   5   3    1.10    4.20
  21   5   3    0.20    5.00
 -21   5  -3    1.80    6.40
  23  -5   3   -0.90    3.30
  23  -5   3    0.80    2.10
  23   5   3    3.10    2.50
  23   5   3   -1.90    2.40
 -23   5  -3    1.30    2.90
  25  -5   3    0.40    1.90
  25  -5   3    4.70    3.20
 -25   5  -3    5.50    3.20
  25   5   3    2.10    2.30
  24  -6  -3    7.60    3.20
  24  -6  -3    5.70    2.50
  24  -6  -3    4.70    1.90
  24   6  -3    2.50    2.60
  24   6  -3    1.50    2.80
 -24   6   3    7.10    3.30
  22  -6  -3    9.80    3.10
  22  -6  -3    1.80    2.00
  22  -6  -3    3.40    2.60
  22   6  -3    5.60    2.90
 -22   6   3    1.90    3.20
  22   6  -3    2.20    2.40
 -22   6   3   -1.80    6.90
  22   6  -3    4.20    2.70
 -20  -6   3   -4.10    6.40
  20  -6  -3    1.00    2.50
  20  -6  -3    1.10    2.20
  20  -6  -3    0.00    2.90
  20   6  -3   -1.70    2.70
 -20   6   3   -4.20    5.90
  20   6  -3   -0.70    2.70
  20   6  -3   -2.10    2.80
 -18  -6   3   -7.10    4.70
  18  -6  -3   -0.70    2.50
  18  -6  -3    1.70    3.50
  18  -6  -3   -1.90    2.50
  18   6  -3    1.90    2.70
  18   6  -3    1.10    2.90
  18   6  -3    1.90    2.90
 -18   6   3   -3.40    4.40
 -18   6   3   -2.40    3.10
 -16  -6   3   32.90    4.70
  16  -6  -3   28.30    5.30
  16  -6  -3   33.60    4.10
  16  -6  -3   36.10    4.10
  16  -6  -3   36.20    4.30
  16   6  -3   33.00    4.00
 -16   6   3   25.20    5.00
  16   6  -3   37.90    4.60
  16   6  -3   41.20    5.10
 -16   6   3   36.50    5.40
  14  -6  -3   13.80    2.70
 -14  -6   3    8.90    2.90
  14  -6  -3   10.90    4.80
  14  -6  -3   11.00    2.80
  14   6  -3    9.40    2.60
  14   6  -3   11.40    3.20
  14   6  -3    6.00    2.60
 -14   6   3   10.80    2.80
 -14   6   3   11.00    3.10
  12  -6  -3   15.50    2.70
  12  -6  -3   19.20    4.10
  12  -6  -3   11.90    2.20
 -12  -6   3   10.10    2.70
  12   6  -3   11.50    2.80
  12   6  -3   17.00    2.80
  12   6  -3    7.20    3.00
 -12   6   3    7.10    2.40
  12   6  -3   13.50    2.30
 -12   6   3   16.70    3.10
 -10  -6   3   16.70    2.80
  10  -6  -3   20.40    4.20
  10  -6  -3   18.20    2.90
  10  -6  -3   16.20    2.40
 -10   6   3   17.20    3.20
  10   6  -3   23.10    3.30
  10   6  -3   25.80    3.70
 -10   6   3   15.10    2.40
  10   6  -3   21.60    2.70
   8  -6  -3    2.80    2.30
  -8  -6   3    2.20    1.80
   8  -6  -3    2.70    2.20
  -8   6   3    0.60    3.00
   8   6  -3    4.80    1.90
  -8   6   3    0.20    1.60
  -6  -6   3    1.20    1.70
  -6   6   3   -2.20    1.50
   6   6  -3   -2.60    7.20
  -4  -6   3    3.50    1.50
   4   6  -3   10.50    6.00
  -4   6   3    0.70    1.40
  -2  -6   3    3.00    1.60
   2  -6  -3    4.90    1.90
  -2   6   3    3.60    1.60
  -2   6   3    6.00    7.20
   2   6  -3    8.00    6.30
   0  -6  -3  101.69    6.60
   0  -6   3   96.19    6.50
   0   6  -3  104.09   12.80
   0   6   3   99.09    6.50
   0   6  -3   94.19    6.50
   0   6   3   95.49   13.80
  -2  -6  -3   78.09    5.20
   2  -6   3   68.09    5.10
  -2   6  -3   63.49    4.90
   2   6   3   71.99    9.90
  -2   6  -3   51.69    9.20
   4  -6   3   36.00    4.50
  -4  -6  -3   28.50    3.60
  -4   6  -3   36.00    3.40
   4   6   3   21.90    8.40
  -6  -6  -3    8.40    2.10
   6   6   3    9.20    2.50
  -6   6  -3   13.00    2.30
   8  -6   3   12.70    2.70
   8  -6   3   12.00    2.30
  -8   6  -3   11.20    2.20
  -8   6  -3   14.80    2.60
   8   6   3   13.20    2.50
   8   6   3   16.40    3.50
   8   6   3   16.90    2.90
  10  -6   3    0.40    4.40
  10  -6   3    3.00    2.00
  10  -6   3    3.70    2.40
 -10  -6  -3   -0.30    4.00
 -10  -6  -3    4.40    2.10
  10   6   3    3.30    3.20
  10   6   3    4.30    2.10
 -10   6  -3    7.50    2.10
  10   6   3    5.30    2.20
 -10   6  -3    1.30    2.10
  12  -6   3    8.70    2.10
 -12  -6  -3    9.30    2.70
  12  -6   3    7.00    2.40
  12  -6   3    7.50    3.80
  12  -6   3    9.40    2.40
  12   6   3    9.40    3.10
  12   6   3   12.50    2.70
 -12   6  -3    8.30    2.50
  12   6   3    9.70    2.30
 -12   6  -3    7.50    2.70
 -14  -6  -3    0.80    3.20
  14  -6   3    2.90    2.40
  14  -6   3    2.00    3.40
  14  -6   3    5.00    2.10
  14  -6   3    7.30    2.40
  14   6   3    3.10    2.40
  14   6   3    9.60    2.70
  14   6   3    5.70    2.40
 -14   6  -3    0.50    2.80
 -14   6  -3    3.70    2.60
  14   6   3   -1.60    2.90
  16  -6   3    7.30    3.70
  16  -6   3    6.20    2.80
  16  -6   3    6.30    2.60
  16  -6   3    8.60    2.20
 -16  -6  -3    4.90    4.10
  16   6   3    2.30    2.80
 -16   6  -3    6.50    2.80
  16   6   3    3.40    2.60
 -16   6  -3    7.80    4.00
  16   6   3    5.90    3.20
 -18  -6  -3   -8.90    5.90
  18  -6   3    6.80    3.70
 -18  -6  -3    0.00    5.70
  18  -6   3    0.70    2.60
  18  -6   3    4.10    2.40
  18  -6   3    6.30    3.00
  18   6   3    7.60    2.70
 -18   6  -3    5.90    4.60
 -18   6  -3   -0.90    2.70
  18   6   3    2.40    2.70
  18   6   3    2.00    2.70
  20  -6   3    3.70    3.10
 -20  -6  -3    2.70    8.30
  20  -6   3    0.00    2.10
  20  -6   3    3.40    1.90
 -20  -6  -3    8.20    6.20
 -20   6  -3    1.80    2.40
  20   6   3    1.00    2.40
  20   6   3   -1.40    3.10
  20   6   3    1.40    2.90
 -20   6  -3   21.40    6.80
  22  -6   3    3.20    2.00
  22  -6   3    2.70    3.60
 -22  -6  -3    0.60    6.20
 -22   6  -3    3.60    2.80
  22   6   3    4.20    2.40
  22   6   3    4.30    2.50
  24  -6   3    1.90    4.00
  24  -6   3    1.90    1.90
  24   6   3   -0.80    2.30
 -24   6  -3    5.70    3.60
  24   6   3   -0.50    2.30
  23  -7  -3    4.60    2.20
  23  -7  -3    6.50    3.40
  23  -7  -3    3.90    1.70
  23   7  -3   10.50    2.80
  23   7  -3    3.40    2.30
 -23   7   3    3.70    2.80
  23   7  -3    3.60    2.60
  21  -7  -3    2.00    2.30
  21  -7  -3    1.60    3.40
  21  -7  -3    7.60    2.00
  21   7  -3    1.30    2.80
  21   7  -3    7.20    2.90
  21   7  -3    3.60    2.40
 -21   7   3    2.10    2.80
  19  -7  -3    2.00    2.00
  19  -7  -3    8.60    2.70
  19  -7  -3    5.20    3.00
 -19  -7   3    8.90    6.90
  19   7  -3    6.90    2.60
 -19   7   3   11.00    6.60
  19   7  -3    0.70    2.90
  19   7  -3    3.40    2.90
 -19   7   3    5.40    2.70
  17  -7  -3    7.20    2.60
  17  -7  -3    3.40    2.90
  17  -7  -3    1.10    2.20
  17  -7  -3    1.50    3.40
 -17   7   3    0.70    2.80
  17   7  -3    7.40    2.80
  17   7  -3    6.20    2.90
  17   7  -3    4.30    3.20
  15  -7  -3   -3.00    3.50
 -15  -7   3    0.60    3.90
  15  -7  -3   -3.60    2.10
 -15  -7   3  -13.70    7.90
  15  -7  -3   -0.50    2.60
  15  -7  -3    0.10    2.50
  15   7  -3   -1.80    2.70
 -15   7   3    0.80    2.50
 -15   7   3    0.50    3.70
  15   7  -3   -0.10    3.20
  15   7  -3   -0.30    2.50
  13  -7  -3    1.90    4.20
  13  -7  -3   -1.80    2.20
 -13  -7   3   -5.80    3.10
  13  -7  -3   -1.10    2.00
  13   7  -3    2.50    2.90
  13   7  -3    2.10    2.30
 -13   7   3   -2.40    2.90
  13   7  -3   -0.70    2.10
 -13   7   3    3.40    2.10
  13   7  -3   -2.20    2.60
 -11  -7   3   -3.70    4.70
  11  -7  -3   -3.20    2.50
  11  -7  -3   -2.50    4.20
 -11  -7   3    1.30    2.60
  11  -7  -3    1.20    1.90
  11   7  -3   -2.50    1.90
 -11   7   3    0.30    2.20
  11   7  -3    1.30    2.60
  11   7  -3    5.70    3.10
 -11   7   3    0.40    2.50
  11   7  -3    0.10    2.30
  -9  -7   3   17.60    4.60
   9  -7  -3   22.80    3.00
   9  -7  -3   22.30    3.50
   9  -7  -3   21.10    5.10
  -9  -7   3   16.60    2.80
   9   7  -3   17.60    2.60
   9   7  -3   22.90    3.40
   9   7  -3   16.50    3.40
  -9   7   3   18.40    3.00
  -9   7   3   19.80    3.70
   7  -7  -3   34.50    4.60
   7  -7  -3   28.70    4.20
  -7  -7   3   38.70    6.90
  -7  -7   3   41.30    3.70
   7   7  -3   38.00    6.10
  -7   7   3   28.50    3.80
   7   7  -3   30.10    4.00
   7   7  -3   36.10    5.10
   5  -7  -3   10.70    3.00
   5  -7  -3   15.20    2.50
  -5  -7   3    9.10    2.40
  -5  -7   3   16.60    3.60
  -5   7   3   14.20    2.20
   5   7  -3   11.20    2.30
  -5   7   3   12.30    2.60
   3  -7  -3   69.29    6.20
   3  -7  -3   70.29    6.30
  -3  -7   3   61.79    5.70
  -3  -7   3   70.49    5.30
   3   7  -3   62.09    5.80
  -3   7   3   63.89    5.00
  -3   7   3   70.49    5.50
  -1  -7   3   30.30    3.80
  -1  -7   3   23.90    2.80
   1  -7  -3   24.20    2.70
   1  -7  -3   21.80    3.90
   1   7  -3   22.70    4.40
  -1   7   3   22.30    3.40
   1   7  -3   36.90   12.30
   1  -7   3   31.60    3.80
  -1  -7  -3   40.70    4.20
   1  -7   3   40.30    4.20
  -1  -7  -3   33.30    4.50
   1   7   3   32.80    4.60
  -1   7  -3   36.20    4.90
   3  -7   3   14.90    2.80
  -3  -7  -3    8.50    2.60
  -3  -7  -3   12.50    2.60
   3  -7   3   13.40    2.70
   3  -7   3   13.70    2.40
   3  -7   3   12.20    3.30
  -3   7  -3   18.50    2.50
   3   7   3    8.20    2.40
  -3   7  -3   14.70    3.00
   5  -7   3    1.10    2.70
  -5  -7  -3    1.80    2.80
   5  -7   3    0.20    2.30
   5   7   3    1.50    2.10
  -5   7  -3    0.90    1.80
  -5   7  -3   -1.20    2.30
   5   7   3    1.40    2.20
  -7  -7  -3    1.90    3.00
  -7  -7  -3    1.10    2.20
   7  -7   3    4.10    2.50
   7  -7   3    0.20    2.00
  -7   7  -3   -0.40    1.90
   7   7   3    2.10    2.40
  -7   7  -3   -1.70    2.20
   7   7   3    0.80    4.20
   7   7   3   -0.70    2.10
  -9  -7  -3    9.10    3.40
  -9  -7  -3    1.20    2.30
   9  -7   3    1.90    2.30
   9  -7   3    2.60    2.10
   9   7   3    6.20    2.20
   9   7   3    2.40    2.30
  -9   7  -3    1.70    2.00
  -9   7  -3    1.40    2.70
   9   7   3    0.50    3.40
 -11  -7  -3   18.90    4.80
  11  -7   3   21.00    3.20
  11  -7   3   24.60    6.70
  11  -7   3   19.40    3.10
  11  -7   3   23.30    3.70
 -11  -7  -3   21.70    3.80
 -11   7  -3   23.10    3.80
  11   7   3   24.70    3.80
  11   7   3   24.00    3.10
  11   7   3   26.60    6.20
 -11   7  -3   20.50    3.00
  13  -7   3   13.60    3.00
 -13  -7  -3   13.50    4.70
  13  -7   3   21.60    4.00
 -13  -7  -3   18.70    4.30
  13  -7   3   24.60    4.50
  13  -7   3   20.90    3.30
  13   7   3   23.30    3.30
  13   7   3   23.10    3.80
  13   7   3   26.20    4.20
 -13   7  -3   14.10    3.90
 -13   7  -3   20.60    4.10
  13   7   3   21.40    3.90
  15  -7   3    7.80    4.00
  15  -7   3    6.60    2.30
 -15  -7  -3    2.90    5.10
  15  -7   3    5.30    3.10
 -15  -7  -3    9.00    4.90
  15  -7   3   10.60    2.70
 -15   7  -3    5.90    4.90
  15   7   3    4.30    2.70
  15   7   3    5.10    3.30
  15   7   3   10.20    2.80
 -15   7  -3    2.90    2.70
  17  -7   3    1.30    2.40
 -17  -7  -3    1.60    6.40
  17  -7   3    6.80    4.20
 -17  -7  -3    3.90    5.40
  17  -7   3    0.90    2.30
  17  -7   3   -1.00    2.40
  17   7   3    1.20    2.40
  17   7   3    1.70    3.10
  17   7   3    2.90    2.90
 -17   7  -3   -7.10    5.60
 -17   7  -3   -2.20    2.40
  19  -7   3   -0.30    2.00
  19  -7   3    2.70    1.90
 -19  -7  -3   -0.40    8.50
  19  -7   3    1.00    4.00
 -19  -7  -3   15.60    5.60
  19   7   3   -0.10    2.40
 -19   7  -3    4.80    8.30
  19   7   3   -2.50    2.20
  19   7   3   -0.40    2.20
 -19   7  -3    3.10    2.10
  21  -7   3    3.40    1.90
  21  -7   3    2.30    4.10
 -21  -7  -3    1.50    5.40
  21   7   3   -1.00    2.50
  21   7   3    3.20    2.50
  21   7   3   -1.50    2.40
  23  -7   3    1.80    1.90
 -23  -7  -3    1.60    5.70
  23  -7   3   -6.60    4.20
  23   7   3    1.40    2.20
  23   7   3   -2.10    2.30
 -23   7  -3    1.00    2.50
  22  -8  -3    2.40    1.70
 -22  -8   3    2.90    6.00
  22  -8  -3    2.30    4.00
 -22   8   3   -0.40    2.30
  22   8  -3    4.40    2.60
  22   8  -3    1.60    2.00
  22   8  -3   -3.30    3.20
 -20  -8   3    1.40    5.60
  20  -8  -3    1.10    2.30
  20  -8  -3    1.50    3.60
  20  -8  -3    1.70    1.80
  20   8  -3   -0.60    2.20
 -20   8   3   -2.60    2.30
  20   8  -3    2.20    2.70
  20   8  -3   -0.60    2.80
 -18  -8   3   -2.40    7.90
  18  -8  -3   -1.70    2.00
  18  -8  -3    1.70    2.80
  18  -8  -3    1.00    3.30
 -18  -8   3   -2.90    5.70
  18  -8  -3   -0.10    2.70
  18   8  -3    1.40    2.50
  18   8  -3   -2.80    2.80
  18   8  -3    4.70    6.00
 -18   8   3   -4.30    7.60
  16  -8  -3    2.40    2.50
  16  -8  -3    1.80    2.30
  16  -8  -3    0.80    2.60
 -16  -8   3    5.50    6.00
 -16  -8   3   11.30    5.90
  16  -8  -3    4.10    4.10
 -16   8   3   -1.00    5.90
 -16   8   3   -1.90    2.20
  16   8  -3    7.10    3.60
  16   8  -3    0.10    2.30
  16   8  -3   -0.60    3.00
  14  -8  -3   47.30    6.90
  14  -8  -3   50.19    5.00
 -14  -8   3   48.50    7.40
  14  -8  -3   53.09    4.70
 -14  -8   3   45.60    8.80
  14  -8  -3   58.79    5.00
  14   8  -3   61.79    6.30
 -14   8   3   68.29    7.80
  14   8  -3   48.20    4.70
  14   8  -3   49.50    5.10
 -14   8   3   55.69    5.00
  14   8  -3   49.10    5.10
  12  -8  -3   58.39    7.80
  12  -8  -3   53.39    5.10
 -12  -8   3   54.89    6.50
  12  -8  -3   63.49    5.10
 -12  -8   3   60.99    8.20
 -12   8   3   68.49    4.90
 -12   8   3   46.10    6.90
  12   8  -3   50.49    5.30
  12   8  -3   49.30    5.00
  12   8  -3   70.09    6.50
  12   8  -3   46.80    4.90
  10  -8  -3   23.00    3.20
  10  -8  -3   28.70    3.70
  10  -8  -3   25.50    5.10
 -10  -8   3   21.10    5.00
 -10  -8   3   13.40    3.60
 -10   8   3   25.80    4.10
 -10   8   3   23.40    3.50
  10   8  -3   20.60    3.30
  10   8  -3   19.30    4.00
  10   8  -3   26.60    3.50
  -8  -8   3    2.30    2.80
   8  -8  -3    3.00    2.80
  -8  -8   3    8.80    3.50
   8  -8  -3    6.30    4.00
   8   8  -3    2.80    2.60
  -8   8   3   10.00    3.20
   8   8  -3    0.90    3.60
  -6  -8   3    4.70    2.80
   6  -8  -3    4.40    2.30
  -6  -8   3    8.10    2.90
   6  -8  -3    4.60    3.00
  -6   8   3    6.40    2.00
  -6   8   3    4.20    3.00
   6   8  -3    2.90    2.20
   6   8  -3    4.20    3.60
  -6   8   3    8.80    5.10
  -4  -8   3    3.00    2.60
   4  -8  -3    2.80    4.10
  -4  -8   3    6.30    2.60
   4  -8  -3    2.50    2.40
   4  -8  -3   -2.90    3.10
   4   8  -3   -3.40    5.50
  -4   8   3   -2.10    3.00
   4   8  -3    3.00    2.30
  -4   8   3   11.20    4.80
  -4   8   3    3.20    1.80
   2  -8  -3   24.10    3.50
  -2  -8   3   32.60    4.40
   2  -8  -3   28.00    4.40
  -2  -8   3   30.00    4.10
   2  -8  -3   23.50    3.90
  -2   8   3   26.00    4.10
  -2   8   3   26.40    4.00
   2   8  -3   27.50    4.60
  -2   8   3   19.60    3.70
   0  -8   3    4.40    2.10
   0  -8  -3   -1.20    3.20
   0  -8  -3    3.00    2.10
   0  -8   3    4.70    3.00
   0  -8  -3    1.10    3.40
   0  -8   3    3.50    3.60
   0   8   3    2.90    3.40
   0   8   3    4.10    3.00
   0   8  -3    5.80    2.80
   0   8  -3    2.80    3.20
  -2  -8  -3    4.40    2.80
   2  -8   3    2.40    2.80
  -2  -8  -3    4.50    2.20
   2  -8   3    6.00    2.30
   2  -8   3    4.60    3.90
  -2   8  -3    5.10    2.30
  -2   8  -3    8.20    3.40
   2   8   3    0.60    2.50
  -4  -8  -3   11.60    2.90
   4  -8   3    6.10    2.60
   4  -8   3    9.40    2.80
  -4  -8  -3    2.10    2.80
  -4   8  -3   13.00    4.30
   4   8   3    6.50    2.20
  -4   8  -3    5.70    3.60
  -4   8  -3    6.90    2.10
   6  -8   3    8.00    2.30
  -6  -8  -3    7.40    3.30
  -6  -8  -3    6.30    3.00
   6  -8   3   11.50    2.70
   6   8   3   10.00    5.20
  -6   8  -3   12.50    2.40
  -6   8  -3    7.50    3.50
  -6   8  -3   12.30    6.10
   6   8   3    7.60    2.50
   6   8   3    8.20    2.50
   8  -8   3    1.60    2.10
  -8  -8  -3    1.50    3.50
  -8  -8  -3    3.60    3.30
   8  -8   3    1.60    2.30
   8   8   3    0.60    2.10
  -8   8  -3    2.50    2.00
   8   8   3   -0.70    4.40
   8   8   3    3.60    2.50
  -8   8  -3   -0.40    3.60
 -10  -8  -3    5.50    3.80
 -10  -8  -3    2.50    3.60
  10  -8   3    5.10    2.40
  10  -8   3    7.20    2.80
  10   8   3    3.60    2.30
  10   8   3    6.00    3.90
  10   8   3   13.20    3.00
 -10   8  -3    7.10    3.90
 -10   8  -3    5.30    2.20
  12  -8   3    5.40    2.70
  12  -8   3    7.40    2.70
 -12  -8  -3    3.50    4.70
  12  -8   3    4.40    2.40
 -12  -8  -3    7.40    4.10
  12   8   3    7.50    2.80
  12   8   3    7.60    2.80
  12   8   3    5.90    2.30
 -12   8  -3    7.20    5.00
 -12   8  -3    1.90    2.20
  12   8   3    5.00    3.70
 -14  -8  -3   -8.20    6.50
  14  -8   3    3.70    2.70
  14  -8   3    1.70    2.30
  14  -8   3   -0.30    2.70
 -14  -8  -3   -3.40    4.40
 -14   8  -3    9.80    6.60
  14   8   3    0.90    2.20
  14   8   3   -2.20    2.60
  14   8   3    3.30    3.60
  14   8   3    0.70    2.60
 -14   8  -3    0.40    2.30
 -16  -8  -3    6.40    4.40
 -16  -8  -3   -3.30    7.50
  16  -8   3    4.40    7.80
  16  -8   3    6.50    2.20
  16  -8   3    0.10    2.30
  16  -8   3    1.70    2.10
  16   8   3    1.60    2.40
  16   8   3    2.30    2.20
  16   8   3    5.20    3.10
 -16   8  -3    4.70    2.20
 -16   8  -3   -8.90    7.80
  18  -8   3    3.20    2.10
  18  -8   3    5.70    5.40
 -18  -8  -3   -0.60    4.70
  18  -8   3    2.00    2.20
 -18  -8  -3  -16.70   10.20
  18   8   3    2.20    2.90
  18   8   3    1.70    2.40
  18   8   3   -1.10    2.30
 -18   8  -3   -0.80    2.10
  20  -8   3    2.80    5.70
 -20  -8  -3   15.00    4.70
  20  -8   3    3.70    1.80
  20   8   3    6.40    2.30
 -20   8  -3    7.30    2.20
  20   8   3    7.50    2.70
  20   8   3    3.40    2.10
 -21  -9   3   -5.40    4.30
  21  -9  -3    1.20    1.60
  21   9  -3    1.70    1.70
 -21   9   3    3.20    2.10
 -19  -9   3    0.60    4.30
  19  -9  -3    3.70    5.00
  19  -9  -3    2.10    1.80
  19  -9  -3   -0.10    2.00
  19   9  -3    2.00    2.80
  19   9  -3   -0.60    2.00
 -19   9   3    1.00    2.00
  17  -9  -3   -1.70    1.90
 -17  -9   3    1.40    9.10
 -17  -9   3    5.90    4.30
  17  -9  -3    2.50    1.80
  17  -9  -3    5.20    2.10
  17  -9  -3    1.80    4.50
  17   9  -3    1.50    1.90
 -17   9   3    0.90    2.00
 -17   9   3  -15.00   10.30
  17   9  -3    3.40    3.10
  15  -9  -3    4.70    7.20
  15  -9  -3    2.30    2.30
  15  -9  -3    2.60    2.60
  15  -9  -3   -1.30    2.20
 -15  -9   3    0.80    7.30
 -15  -9   3    1.00    4.20
  15   9  -3    4.40    3.20
  15   9  -3   -3.70    2.20
 -15   9   3    0.00    8.10
 -13  -9   3    1.50    4.30
  13  -9  -3    0.50    2.50
 -13  -9   3    6.10    6.00
  13  -9  -3    1.90    2.80
  13  -9  -3   -3.00    2.50
 -13   9   3   -3.00    2.20
 -13   9   3   10.50    7.00
  13   9  -3   -4.10    2.30
  13   9  -3   -0.60    3.50
 -11  -9   3   22.60    5.30
 -11  -9   3   19.70    4.60
  11  -9  -3   14.30    3.60
  11  -9  -3   17.30    3.00
 -11   9   3   11.30    2.50
  11   9  -3   23.40    4.10
  11   9  -3   18.90    3.20
 -11   9   3   17.60    6.10
  11   9  -3   17.50    2.80
  -9  -9   3    7.90    3.80
  -9  -9   3   -2.60    4.10
   9  -9  -3    0.30    3.30
   9  -9  -3    6.00    2.30
   9   9  -3    9.50    4.00
  -9   9   3    5.90    5.30
  -9   9   3    6.10    2.10
   9   9  -3    1.20    2.70
   9   9  -3    2.40    2.40
   7  -9  -3   14.30    3.60
  -7  -9   3   10.00    4.00
  -7  -9   3   16.70    3.40
   7   9  -3   12.40    4.70
  -7   9   3   23.10    6.90
  -7   9   3   12.20    4.80
   7   9  -3    9.30    2.80
  -5  -9   3   25.90    4.70
   5  -9  -3   29.60    4.90
   5  -9  -3   23.00    4.20
  -5  -9   3   17.80    4.20
   5   9  -3   29.00    4.20
  -5   9   3   17.90    5.70
  -5   9   3   22.40    5.10
  -5   9   3   25.00    3.90
   5   9  -3   12.20    9.50
   3  -9  -3   48.40    6.00
   3  -9  -3   53.69    5.30
  -3  -9   3   51.29    5.00
  -3  -9   3   50.69    6.80
  -3   9   3   45.40    9.90
  -3   9   3   51.59    6.10
   3   9  -3   49.80    5.20
  -1  -9   3   10.00    4.50
  -1  -9   3    1.90    3.80
   1  -9  -3    4.50    3.30
  -1  -9   3   10.10    2.30
   1   9  -3   10.80    3.20
  -1   9   3   10.40    3.10
   1  -9   3    4.50    6.10
  -1  -9  -3   19.20    5.30
   1  -9   3    5.40    3.10
  -1  -9  -3   19.60    3.70
  -1  -9  -3    2.00    3.90
  -1   9  -3   12.70    4.20
   1   9   3   11.30    2.80
  -3  -9  -3   16.70    3.00
   3  -9   3   21.50    3.20
  -3  -9  -3   21.40    4.60
  -3   9  -3   20.70    4.00
  -3   9  -3   25.10    4.50
   3   9   3   19.20    3.10
  -5  -9  -3   10.30    4.40
   5  -9   3    5.30    2.60
  -5  -9  -3    9.30    3.10
  -5   9  -3    2.90    2.30
   5   9   3    8.00    2.60
  -5   9  -3   -2.90    4.50
  -7  -9  -3   -2.30    4.40
   7  -9   3    4.20    2.50
  -7  -9  -3    1.10    3.20
   7   9   3   -0.10    2.40
  -7   9  -3    2.60    2.10
  -7   9  -3    6.40    5.90
   9  -9   3    7.20    2.50
  -9  -9  -3    7.80    3.70
  -9  -9  -3   12.80    5.00
  -9   9  -3   10.60    2.50
   9   9   3    3.00    4.80
   9   9   3    5.30    2.40
  -9   9  -3   21.30    7.00
 -11  -9  -3   18.50    9.30
  11  -9   3   11.00    2.90
 -11  -9  -3   11.70    4.20
  11  -9   3   12.20    2.80
 -11   9  -3   14.20    2.60
  11   9   3   15.50    3.20
  11   9   3   12.60    4.60
  11   9   3   12.00    3.10
  11   9   3   21.00    3.80
  13  -9   3    6.20    2.70
 -13  -9  -3   11.30    7.10
 -13  -9  -3    3.70    4.60
  13  -9   3    7.20    2.60
  13   9   3    6.40    2.60
  13   9   3    4.30    2.50
  13   9   3    3.10    2.30
 -13   9  -3    3.80    2.20
 -13   9  -3   18.90    9.00
  13   9   3    3.40    4.30
 -15  -9  -3    4.40    9.10
  15  -9   3   -1.10    1.90
  15  -9   3    0.30    1.90
 -15  -9  -3   -2.40    3.40
  15   9   3   -1.70    2.90
  15   9   3   -3.10    2.10
 -15   9  -3   -1.00   11.10
  15   9   3    2.20    1.90
 -15   9  -3    0.90    2.20
  17  -9   3    3.60    2.00
 -17  -9  -3    3.40    4.10
  17   9   3    3.60    2.90
 -17   9  -3    4.00    2.10
  17   9   3   -1.80    2.40
  17   9   3    3.50    2.20
  19  -9   3    3.20    1.70
 -19  -9  -3   10.80    3.80
 -19   9  -3    0.90    1.90
  19   9   3    0.10    2.10
  19   9   3    6.10    2.60
 -18 -10   3   -1.70    3.60
  18 -10  -3    0.10    1.50
 -18  10   3    2.50    1.90
  18  10  -3   -0.80    1.80
  18  10  -3   -0.40    2.80
  16 -10  -3   -2.50    1.90
  16 -10  -3    0.90    1.90
 -16 -10   3    5.20    3.70
  16  10  -3    0.90    2.00
  16  10  -3    5.20    3.50
 -16  10   3   -0.30    2.10
 -14 -10   3    5.10    3.30
  14 -10  -3   -0.80    1.80
  14 -10  -3    0.00    1.90
 -14 -10   3   -5.80    9.10
  14  10  -3    1.00    1.90
 -14  10   3   43.60   18.80
 -14  10   3    3.50    2.00
  14  10  -3    5.20    3.60
  12 -10  -3    1.40    2.50
  12 -10  -3   -4.00    2.30
  12 -10  -3   -0.90    2.20
 -12 -10   3   -3.20    3.50
  12  10  -3    3.30    2.30
  12  10  -3   -2.50    3.80
 -12  10   3   -2.00   11.40
 -12  10   3   -0.70    2.10
 -10 -10   3   -6.00    6.20
  10 -10  -3   -2.70    2.40
 -10 -10   3   -2.90    3.50
 -10  10   3   -1.90    2.20
  10  10  -3    1.40    2.30
 -10  10   3  -14.60   10.20
  10  10  -3    0.80    4.80
  10  10  -3    3.10    2.50
  -8 -10   3    7.90    6.10
  -8 -10   3   12.30    3.70
   8 -10  -3   -1.70    2.60
   8  10  -3    5.20    5.10
  -8  10   3    2.50    2.30
   8  10  -3    6.00    2.90
   8  10  -3    4.50    2.70
  -6 -10   3    4.40    3.20
   6 -10  -3   -1.50    2.30
  -6 -10   3    2.40    5.30
  -6  10   3    0.30    5.60
   6  10  -3   -2.10    4.90
   6  10  -3    2.10    2.70
   6  10  -3    0.40    2.90
  -6  10   3   -0.70    2.30
  -4 -10   3   -6.20    6.00
  -4 -10   3    5.80    3.00
   4 -10  -3    0.20    2.60
  -4  10   3    3.80    2.70
  -4  10   3    4.20    4.50
   4  10  -3    3.00    3.00
   4  10  -3    4.10    2.90
   2 -10  -3   40.80    5.60
   2 -10  -3   50.59    5.40
  -2 -10   3   49.50    5.10
  -2  10   3   50.09    6.40
   2  10  -3   49.20    5.90
   0 -10  -3   11.70    2.80
   0 -10   3    4.40    3.60
   0 -10  -3    4.50    3.40
   0  10   3   10.20    3.40
   0  10  -3    7.60    3.60
   0  10  -3    9.50    4.30
   2 -10   3    5.20    2.80
   2 -10   3    5.30    3.30
  -2 -10  -3   16.80    7.20
  -2 -10  -3    0.30    2.70
  -2  10  -3    4.70    3.60
   2  10   3   -2.10    3.00
  -4 -10  -3   -3.50    2.90
   4 -10   3   -2.00    2.80
  -4 -10  -3   -5.60    6.40
  -4  10  -3   -1.40    4.20
  -4  10  -3    3.70    2.80
   4  10   3   -1.60    2.90
   6 -10   3    0.20    2.70
  -6 -10  -3    2.20    3.10
  -6 -10  -3   -6.70    5.90
  -6  10  -3    1.70    2.40
   6  10   3    2.90    2.50
   8 -10   3    3.30    2.80
  -8 -10  -3   -1.60    3.30
  -8 -10  -3   -3.20    6.30
  -8  10  -3    4.90    2.20
   8  10   3    1.70    2.40
 -10 -10  -3   -6.60    7.10
  10 -10   3    6.90    2.50
 -10 -10  -3    4.50    3.70
  10 -10   3    2.70    2.70
  10  10   3    6.20    5.70
  10  10   3    2.90    2.40
 -10  10  -3    0.80    2.10
  10  10   3    1.70    2.30
  12 -10   3   -1.00    3.90
 -12 -10  -3    1.60    5.60
  12 -10   3   -1.50    1.90
 -12 -10  -3   16.20    8.80
  12  10   3    2.60    4.60
  12  10   3    4.60    3.00
  12  10   3    0.00    1.80
  14 -10   3    3.40    2.00
  14 -10   3    2.40    2.10
 -14 -10  -3    1.40    3.60
  14  10   3   -2.10    3.80
  14  10   3    1.30    2.00
 -14  10  -3    2.10    2.00
  16 -10   3   -0.20    1.80
 -16 -10  -3    1.70    3.30
  16 -10   3   -1.10    1.90
  16  10   3    1.00    1.80
 -16  10  -3   -1.30    1.90
  16  10   3   -1.80    3.40
 -18 -10  -3    2.50    3.20
  18 -10   3    0.00    1.70
  18  10   3    0.20    1.80
  18  10   3    3.60    3.10
 -18  10  -3    0.60    2.00
  17 -11  -3   -0.40    1.40
 -17 -11   3    0.70    2.90
  17  11  -3   -2.70    3.30
 -17  11   3    0.80    2.30
  17  11  -3    1.80    1.60
 -15 -11   3    4.50    2.90
  15 -11  -3    3.10    1.80
  15 -11  -3   -0.10    1.60
 -15  11   3    0.10    2.00
  15  11  -3   -1.50    1.80
  15  11  -3   -0.80    3.20
  13 -11  -3    2.40    2.10
  13 -11  -3    3.40    2.10
 -13 -11   3    3.80    3.00
  13  11  -3   -1.10    1.90
  13  11  -3   -5.90    3.60
 -13  11   3    1.20    2.10
  11 -11  -3    4.40    1.90
 -11 -11   3    6.00    2.60
 -11 -11   3  -15.00   15.90
  11 -11  -3    1.90    2.10
 -11  11   3    4.90    2.30
  11  11  -3    2.70    1.80
  11  11  -3   -3.20    4.30
  -9 -11   3    4.70   10.10
   9 -11  -3   -1.60    3.20
   9  11  -3    2.10    3.50
  -9  11   3    4.10    2.70
   9  11  -3    2.30    4.10
  -7 -11   3    9.00    3.10
  -7 -11   3   15.90   10.50
   7  11  -3    8.80    2.80
  -7  11   3    1.50    2.80
   7  11  -3    7.70    2.70
  -7  11   3   -1.80    6.20
   5 -11  -3   -1.20    2.90
  -5 -11   3   -2.60   11.50
  -5 -11   3    8.80    2.90
   5  11  -3    5.00    3.10
   5  11  -3    6.30    2.70
  -5  11   3    1.90    5.10
  -3 -11   3    7.60    2.80
   3 -11  -3   -5.40    3.00
   3  11  -3   -0.90    3.00
  -3  11   3    2.10    4.50
   3  11  -3    2.90    3.30
  -1 -11   3    4.80    2.80
   1 -11  -3   -3.40    3.50
   1  11  -3    1.20    3.20
  -1  11   3   -3.20    3.60
   1  11  -3   -1.20    3.30
  -1 -11  -3   -3.30    3.90
   1 -11   3    5.70    3.50
   1 -11   3    0.30    3.80
  -1 -11  -3    5.10    2.90
  -1  11  -3    5.30    3.70
   1  11   3    4.20    3.10
  -3 -11  -3   38.90    4.90
   3  11   3   38.20    5.10
  -5 -11  -3    8.70    2.80
   5  11   3    3.80    2.70
   7 -11   3    1.10    2.50
  -7 -11  -3   -1.00    8.60
  -7 -11  -3    5.20    3.50
  -7  11  -3    4.00    4.20
  -7  11  -3    7.90    3.30
   7  11   3    0.30    2.50
   7  11   3    0.20    2.40
   9 -11   3    2.20    2.00
  -9 -11  -3    4.50    2.60
  -9 -11  -3   -0.70    8.60
   9 -11   3    2.00    2.20
  -9  11  -3   -1.70    2.80
   9  11   3    1.90    1.90
   9  11   3   -0.40    1.90
 -11 -11  -3    7.00    3.30
  11 -11   3    2.80    2.30
  11 -11   3    4.60    2.20
  11  11   3    3.30    2.10
  11  11   3    2.70    2.00
 -11  11  -3    1.40    2.70
  13 -11   3    4.00    1.80
 -13 -11  -3    3.70    3.00
  13 -11   3    1.60    1.90
 -13  11  -3    7.10    2.40
  13  11   3    0.70    1.80
  15 -11   3    2.10    1.80
 -15 -11  -3    6.10    2.90
  15  11   3    2.00    1.60
 -15  11  -3    4.80    2.50
  14 -12  -3    6.70    2.30
  14 -12  -3    8.80    1.90
 -14 -12   3    7.20    2.80
  14  12  -3    6.60    1.70
  12 -12  -3    2.80    1.90
 -12 -12   3    3.60    2.70
  12 -12  -3    7.00    2.00
  10 -12  -3    4.50    2.00
 -10 -12   3   -0.70    2.60
  10 -12  -3    0.90    2.10
  10  12  -3   -1.20    2.00
  -8 -12   3    3.20    2.70
   8 -12  -3    4.00    2.40
  -8  12   3   12.90    5.20
   8  12  -3   -0.10    2.30
   6 -12  -3    9.60    2.80
  -6 -12   3   11.30    2.70
   6  12  -3    9.50    2.60
   4 -12  -3    0.50    2.70
  -4 -12   3    6.20    2.60
   4  12  -3    2.20    2.80
  -4  12   3    2.90    3.70
   2 -12  -3   -2.60    3.20
  -2 -12   3   -7.20    4.70
  -2 -12   3    3.20    3.00
  -2  12   3    2.70    3.00
   0 -12   3    1.70    4.40
   0 -12  -3    5.40    4.20
   0  12   3   -0.40    3.00
   0  12   3    0.10    2.60
  -2 -12  -3    4.50    5.00
   2 -12   3    2.20    3.10
  -2 -12  -3    5.40    3.40
   2  12   3    3.30    2.60
   2  12   3    1.40    2.60
  -2  12  -3   -3.60    3.10
   4 -12   3    0.70    3.00
  -4 -12  -3    3.70    3.00
   4  12   3   -0.30    2.40
   4  12   3   -3.00    2.30
  -4  12  -3    0.00    3.10
  -6 -12  -3   -1.30    3.00
   6 -12   3   -1.40    2.50
   6 -12   3    2.80    2.40
   6  12   3    2.20    2.50
  -6  12  -3   -2.60    3.30
   6  12   3    2.90    2.20
   8 -12   3    4.20    2.20
  -8 -12  -3    0.90    2.80
   8 -12   3    2.50    2.40
   8  12   3    1.30    1.90
   8  12   3    5.00    2.00
  -8  12  -3    3.20    3.50
 -10 -12  -3   13.60    2.90
  10 -12   3    8.70    2.20
  10 -12   3   17.30    2.80
  10  12   3   10.50    2.00
 -12 -12  -3    2.70    2.60
  12 -12   3    2.90    1.70
  12 -12   3    3.80    2.10
  12  12   3    2.60    1.60
  -9 -13   3    4.20    3.30
   9 -13  -3    5.20    1.90
   9  13  -3   -0.70    2.10
   7 -13  -3    1.40    2.10
  -7 -13   3    7.30    2.90
   7 -13  -3   -1.30    1.80
  -7  13   3   -4.20    3.90
   7  13  -3    0.00    2.50
   5 -13  -3    3.30    2.40
  -5  13   3    1.20    3.00
   3 -13  -3    7.30    2.90
   3  13  -3   -1.70    2.40
  -1 -13   3   -2.90    4.70
   1 -13  -3    2.90    3.50
  -1 -13  -3   -8.60    4.50
   1  13   3    1.00    2.20
   3 -13   3   -1.20    2.70
  -3  13  -3   -4.60    2.40
   3  13   3   -0.70    2.10
   3  13   3    2.50    2.40
   5 -13   3    4.00    2.50
   7 -13   3    1.30    1.90
   7  13   3    1.10    1.80
  -7  13  -3    2.30    3.10
  28   0  -4    0.20    2.20
  28   0  -4   -1.60    2.90
  26   0  -4   27.50    4.40
  26   0  -4   28.40    4.20
  26   0  -4   29.60    3.60
  24   0  -4    1.70    2.90
  24   0  -4    3.90    3.50
  22   0  -4    8.30    3.90
  22   0  -4    4.80    4.10
  22   0  -4    6.10    3.00
  20   0  -4    4.30    3.00
  20   0  -4    0.00    2.80
  20   0  -4   -3.00    3.40
  18   0  -4   56.99    4.90
  18   0  -4   48.40    5.90
  18   0  -4   57.69    5.40
  18   0  -4   47.40    5.80
  16   0  -4   16.50    3.60
  16   0  -4   15.70    3.20
  16   0  -4   20.60    2.90
 -14   0   4  129.89   14.20
 -12   0   4   70.19    6.70
 -12   0   4   82.39    8.70
 -10   0   4 1033.70   58.79
 -10   0   4 1080.89   59.49
  -8   0   4  570.34   32.70
  -8   0   4  591.84   33.00
  -4   0   4 4710.23  257.37
  -2   0   4 1385.96   76.09
   0   0   4  924.81   50.99
   0   0  -4  911.31   50.99
   0   0   4  948.21   50.99
   2   0   4 2323.87  123.19
  -2   0  -4 2296.17  123.19
  -2   0  -4 2082.29  122.69
   2   0   4 2289.87  122.79
   4   0   4  108.29    7.00
  -4   0  -4  105.79    6.10
  -4   0  -4  104.69    7.00
  -6   0  -4  405.16   23.20
  -6   0  -4  427.36   24.40
   6   0   4  428.66   24.50
  -8   0  -4  424.16   25.60
  -8   0  -4  427.66   23.60
 -10   0  -4  509.05   30.30
 -10   0  -4  490.55   27.60
 -12   0  -4   43.10    3.40
 -12   0  -4   38.10    7.60
  14   0   4   58.49    5.30
  14   0   4   54.29    5.80
 -14   0  -4   62.59    4.60
  14   0   4   60.29    5.10
 -16   0  -4    1.80    2.30
  16   0   4   -2.00    2.60
  16   0   4    1.30    2.60
  16   0   4    3.10    2.30
 -18   0  -4    0.70    3.10
  18   0   4    4.80    2.90
  18   0   4    4.10    3.00
  18   0   4   -0.50    2.50
  20   0   4   16.80    3.90
  20   0   4   13.60    3.80
  20   0   4   20.20    3.30
 -20   0  -4   12.00    4.60
  22   0   4   -0.40    2.40
  22   0   4    2.60    3.30
 -22   0  -4    1.10    6.20
  22   0   4    2.60    3.50
  24   0   4    5.10    2.30
  24   0   4    3.90    3.50
  24   0   4    5.00    3.20
  26   0   4   -1.30    2.00
  26   0   4    2.50    3.10
  26   0   4    3.90    2.80
  27  -1  -4   -1.80    2.10
  27  -1  -4   -0.10    2.80
  27   1  -4   -2.80    3.50
  27   1  -4   -3.10    2.40
  27   1  -4    0.40    3.10
  25  -1  -4    2.80    2.80
  25  -1  -4   -5.90    4.20
  25  -1  -4   -0.90    2.20
  25   1  -4   -2.00    3.20
  25   1  -4    1.20    2.50
  25   1  -4   -2.40    3.30
  23  -1  -4    0.30    2.70
  23  -1  -4    5.90    4.70
  23  -1  -4    2.10    3.60
  23   1  -4    5.90    3.70
 -23   1   4   -0.30    6.30
  23   1  -4   -2.30    2.80
  23   1  -4    2.90    3.60
  21  -1  -4   43.70    5.20
  21  -1  -4   33.80    4.70
  21  -1  -4   31.60    5.40
  21  -1  -4   42.20    5.50
  21   1  -4   40.60    5.70
  21   1  -4   38.00    4.80
  21   1  -4   51.39    5.70
 -21   1   4   40.90    5.50
  19  -1  -4   42.00    5.30
  19  -1  -4   45.90    6.80
  19  -1  -4   42.60    4.60
  19  -1  -4   47.90    4.90
  19   1  -4   60.19    5.80
  19   1  -4   53.99    5.40
  19   1  -4   50.99    5.00
 -19   1   4   48.70    5.30
  17  -1  -4   48.20    4.80
  17  -1  -4   53.39    5.40
  17  -1  -4   55.19    5.00
  17   1  -4   62.09    5.20
  17   1  -4   52.09    5.40
  17   1  -4   49.40    5.60
 -17   1   4   49.30    4.20
  15  -1  -4   18.20    2.90
  15  -1  -4   16.70    3.20
 -15  -1   4   17.00   10.80
 -15   1   4    7.70   10.40
  15   1  -4   26.30    4.30
 -13  -1   4  136.79   10.00
 -13  -1   4  146.59   12.80
 -13   1   4  139.29   12.60
 -13   1   4  109.79   10.20
 -11  -1   4  958.00   52.89
 -11  -1   4  928.51   52.09
 -11   1   4  903.31   52.19
 -11   1   4  938.31   53.19
  -9  -1   4  655.53   36.70
  -9  -1   4  678.83   36.50
  -9   1   4  642.94   37.10
  -9   1   4  612.04   36.50
   7  -1  -4 3721.63  209.38
  -7  -1   4 4017.80  209.38
  -7   1   4 3730.73  209.38
   5  -1  -4  292.87   17.10
  -5  -1   4  303.07   16.80
  -5   1   4  295.67   17.10
   3  -1  -4 2116.99  111.99
  -3   1   4 1845.62  111.39
  -3   1   4 2162.28  111.99
  -1  -1   4 1157.28   66.49
   1  -1  -4 1247.68   66.99
   1  -1  -4 1221.78   66.89
  -1   1   4 1253.67   66.99
   1   1  -4 1254.17   66.49
  -1   1   4 1278.17   66.99
  -1   1   4 1106.69   66.49
  -1  -1  -4  576.94   30.60
  -1  -1  -4  592.44   30.90
  -1  -1  -4  584.74   31.20
   1  -1   4  479.45   30.60
  -1   1  -4  530.05   30.90
  -1   1  -4  492.25   30.60
   1   1   4  595.34   31.20
   1   1   4  610.94   30.90
  -3  -1  -4 1305.97   71.69
   3  -1   4 1359.56   71.79
  -3  -1  -4 1306.97   72.29
  -3   1  -4 1162.08   71.49
  -3   1  -4 1297.57   72.19
   3   1   4 1369.06   72.39
   3   1   4 1359.36   71.79
  -5  -1  -4   20.10    1.70
  -5  -1  -4   21.80    3.20
   5   1   4   19.30    3.20
  -5   1  -4   29.40    3.30
  -5   1  -4   27.80    1.80
  -7  -1  -4  670.43   37.80
  -7  -1  -4  730.23   39.50
  -7   1  -4  652.03   37.90
  -7   1  -4  694.93   39.40
   7   1   4  700.03   39.40
  -9  -1  -4   45.10    3.10
  -9  -1  -4   46.40    6.80
  -9   1  -4   46.90    3.10
   9   1   4   39.80    7.00
  -9   1  -4   41.10    6.50
 -11  -1  -4   11.80    1.70
 -11  -1  -4    4.50    5.60
 -11   1  -4   18.50    5.70
 -13  -1  -4    8.60    1.90
  13  -1   4    7.40    2.30
 -13  -1  -4   22.10   14.90
  13  -1   4    6.50    2.40
  13   1   4    6.90    2.50
  13   1   4    6.10    2.20
 -13   1  -4    7.80    1.70
  13   1   4   10.30    2.30
  15  -1   4  108.49    7.10
  15  -1   4   98.39    7.40
  15  -1   4   87.59    7.40
  15  -1   4   99.89    7.90
 -15  -1  -4  118.29    7.00
 -15   1  -4  108.09    7.00
  15   1   4  113.69    7.60
  15   1   4  116.09    7.30
  15   1   4  109.89    7.80
 -17  -1  -4    7.60    2.70
  17  -1   4    3.00    2.50
  17  -1   4    3.10    2.70
  17  -1   4   -0.60    6.30
  17   1   4    5.10    2.80
  17   1   4    7.40    2.50
  17   1   4    5.70    3.20
 -17   1  -4    3.60    2.50
  19  -1   4    4.30    3.30
  19  -1   4    5.90    3.20
  19  -1   4    4.20    2.70
 -19  -1  -4   13.50    3.90
  19   1   4    9.00    3.20
  19   1   4   10.80    2.80
  19   1   4   12.20    3.30
 -19   1  -4   11.30    3.50
  21  -1   4   -2.60    3.70
  21  -1   4    4.30    2.60
  21  -1   4    4.40    3.30
 -21  -1  -4    7.40    5.30
  21   1   4    3.00    2.40
  21   1   4    3.90    3.50
  21   1   4    8.10    3.10
  23  -1   4    2.80    2.90
  23  -1   4   11.30    3.40
  23  -1   4    5.00    2.20
  23   1   4    1.90    2.70
  23   1   4   -0.30    2.30
  23   1   4   -2.50    3.00
 -23   1  -4    9.60    7.50
  25  -1   4    6.60    3.30
  25  -1   4    9.60    2.30
  25  -1   4    6.60    3.20
  25   1   4    3.10    2.90
  25   1   4   11.40    3.10
  25   1   4    3.60    2.20
  28  -2  -4    1.30    2.80
  28  -2  -4    2.50    2.20
  28   2  -4   -3.60    2.60
  28   2  -4   -3.20    3.60
  26  -2  -4   -1.60    2.30
  26  -2  -4   -1.20    3.00
  26   2  -4    2.00    2.90
  26   2  -4    3.90    3.30
  26   2  -4    1.30    2.70
  24  -2  -4    5.00    3.60
  24  -2  -4    0.20    3.40
  24  -2  -4    4.30    2.60
  24   2  -4    2.90    2.90
 -24   2   4    9.00    7.70
  24   2  -4    1.40    4.90
  24   2  -4    5.10    4.50
  22  -2  -4   10.40    3.10
  22  -2  -4   17.30    3.80
  22  -2  -4   13.50    3.60
  22   2  -4   21.30    4.00
  22   2  -4   18.70    3.80
  22   2  -4   16.50    3.40
  20  -2  -4    1.60    4.90
  20  -2  -4   14.90    3.50
  20  -2  -4   12.40    3.10
  20  -2  -4    9.80    2.80
  20   2  -4   10.90    3.40
  20   2  -4   15.10    3.30
 -20   2   4    9.20    3.60
  20   2  -4   17.40    3.90
  18  -2  -4    3.40    4.30
  18  -2  -4   12.50    2.90
  18  -2  -4   15.50    4.20
  18   2  -4   14.40    3.00
  18   2  -4   15.10    3.00
  18   2  -4   10.80    5.20
  18   2  -4   15.10    3.60
 -18   2   4   10.60    2.80
  16  -2  -4  179.38   11.00
  16  -2  -4  182.88   11.00
  16  -2  -4  186.08   10.70
  16   2  -4  189.08   11.10
  16   2  -4  166.68   11.20
  16   2  -4  179.08   11.20
  16   2  -4  166.48   11.40
 -14  -2   4 1020.30   59.79
  14  -2  -4  988.80   56.29
  14  -2  -4  996.20   56.19
 -14   2   4 1129.09   56.29
 -14   2   4  968.90   60.09
 -12  -2   4  108.29   10.40
 -12  -2   4  119.39    8.80
 -12   2   4   97.49   10.60
 -12   2   4   83.59    9.00
 -12   2   4   95.39    6.10
 -10  -2   4  554.54   31.70
  10  -2  -4  536.85   31.60
 -10   2   4  552.74   30.20
 -10   2   4  543.05   31.60
   8  -2  -4   32.90    4.30
  -8   2   4   34.50    2.40
  -8   2   4   34.40    4.20
  -6  -2   4 7457.55  407.46
   6  -2  -4 7256.57  407.96
  -6   2   4 7385.36  407.96
   6   2  -4 7745.22  407.46
   4  -2  -4  162.48   10.80
  -4  -2   4  188.58   10.20
  -4  -2   4  180.78    9.90
  -4   2   4  173.98   10.90
   4   2  -4  195.88   10.20
  -4   2   4  159.28    9.90
   2  -2  -4 4644.64  250.47
   2  -2  -4 4501.05  249.78
   2   2  -4 4597.34  249.88
  -2   2   4 4564.44  250.47
   0  -2   4  509.15   29.90
   0  -2  -4  569.64   30.50
   0  -2  -4  523.35   29.90
   0  -2  -4  577.44   30.70
   0   2   4  531.95   29.90
   0   2  -4  480.05   29.80
   0   2   4  579.14   30.80
   0   2   4  576.14   30.60
  -2  -2  -4 1993.20  103.69
   2  -2   4 1778.72  103.09
  -2  -2  -4 1948.01  103.99
   2  -2   4 1971.90  103.79
  -2  -2  -4 1832.92  103.09
   2   2   4 1877.81  103.89
  -2   2  -4 1693.13  102.99
   2   2   4 1991.80  103.69
  -4  -2  -4   50.99    5.00
  -4  -2  -4   54.79    4.20
  -4  -2  -4   52.79    3.60
   4  -2   4   71.79    4.60
   4   2   4   56.59    4.80
   6  -2   4   37.90    3.70
  -6  -2  -4   39.10    4.80
  -6  -2  -4   38.90    2.70
  -6  -2  -4   39.40    3.30
   6   2   4   41.30    4.70
  -6   2  -4   36.70    2.60
  -6   2  -4   35.70    4.60
  -8  -2  -4  118.29    9.80
   8  -2   4  134.09    8.20
  -8  -2  -4  119.19    7.40
  -8   2  -4  141.09   10.00
  -8   2  -4  123.99    7.40
   8   2   4  128.19   10.00
 -10  -2  -4   55.79    8.90
 -10  -2  -4   47.50    3.50
 -10   2  -4   46.90    3.60
 -10   2  -4   42.30    6.70
  10   2   4   46.80    7.40
 -12  -2  -4  126.19   15.50
 -12  -2  -4  122.19    7.70
 -12   2  -4  126.09    7.60
 -12   2  -4  124.19   15.60
  14  -2   4    3.00    2.30
  14  -2   4    2.50    2.70
  14  -2   4    1.30    2.40
 -14  -2  -4    1.00    1.90
  14  -2   4   -0.70    3.20
  14   2   4    5.70    2.70
 -14   2  -4   -1.10    1.50
  14   2   4    1.50    2.40
  14   2   4    1.20    2.20
  16  -2   4   95.59    6.40
  16  -2   4   89.99    6.80
  16  -2   4   87.09    6.80
  16  -2   4   88.99    7.40
  16  -2   4   83.89    7.10
 -16  -2  -4   86.49    6.80
 -16   2  -4  101.39    6.50
  16   2   4   97.09    7.10
  16   2   4   84.69    6.90
  16   2   4   94.89    6.60
  18  -2   4    2.40    2.60
  18  -2   4    6.80    3.10
 -18  -2  -4    6.10    3.30
  18  -2   4    0.90    3.60
  18  -2   4    4.60    3.30
  18   2   4    7.10    2.70
  18   2   4    6.90    3.00
 -18   2  -4   -1.50    2.90
  18   2   4    2.80    2.70
  20  -2   4    4.70    4.20
  20  -2   4    0.10    3.40
 -20  -2  -4    5.40    4.80
  20  -2   4    3.50    2.70
  20   2   4    4.30    3.50
 -20   2  -4    2.70    4.10
  20   2   4    3.80    2.70
  20   2   4    1.40    3.40
  22  -2   4    4.30    3.30
  22  -2   4   -4.30    7.00
  22  -2   4   -1.90    2.30
 -22  -2  -4   -0.10    7.20
  22   2   4    2.40    3.50
  22   2   4    4.40    3.10
  22   2   4    1.40    2.50
  24  -2   4   -0.20    3.00
  24  -2   4    0.40    2.10
  24  -2   4   -1.90    3.80
  24   2   4   -0.50    2.90
  24   2   4    3.50    2.90
  24   2   4    2.10    2.30
 -24   2  -4   -6.50    4.30
  26  -2   4   -1.50    1.80
  26  -2   4    6.50    2.70
  26   2   4   -3.70    2.60
  26   2   4    0.60    2.80
  26   2   4    3.50    2.20
 -26   2  -4    1.60    5.40
  27  -3  -4    0.10    2.00
  27  -3  -4   -0.90    3.00
  27   3  -4    2.60    2.90
  27   3  -4   -4.80    2.50
  25  -3  -4   -0.30    3.50
  25  -3  -4    3.20    3.30
  25  -3  -4    3.00    2.20
  25   3  -4   -1.90    2.70
  25   3  -4    2.60    2.70
  23  -3  -4    4.80    2.80
  23  -3  -4   -2.50    2.50
  23  -3  -4    1.00    2.80
 -23   3   4    4.10    6.40
  23   3  -4    3.10    2.90
  23   3  -4    0.90    2.70
  21  -3  -4    7.20    3.20
  21  -3  -4    4.60    3.00
  21  -3  -4    6.80    2.80
  21   3  -4    7.60    3.30
  21   3  -4    3.50    3.60
 -21   3   4   11.30    4.40
  21   3  -4    7.00    3.20
  19  -3  -4   32.10    4.40
  19  -3  -4   25.10    4.10
  19  -3  -4   33.30    4.80
 -19  -3   4   36.70    6.00
  19   3  -4   42.50    5.30
  19   3  -4   39.60    5.80
 -19   3   4   34.70    5.30
  19   3  -4   46.10    4.80
  19   3  -4   31.00    4.50
  17  -3  -4   34.90    4.20
 -17  -3   4   28.00    4.70
  17  -3  -4   35.30    3.80
  17  -3  -4   37.80    4.60
  17   3  -4   28.50    5.00
 -17   3   4   39.10    4.30
  17   3  -4   33.20    3.80
  17   3  -4   33.20    4.80
  17   3  -4   29.40    4.30
  15  -3  -4    7.10    2.50
 -15  -3   4    5.30    2.10
  15  -3  -4    2.10    2.70
  15  -3  -4    9.00    2.40
  15   3  -4    4.70    2.50
 -15   3   4    5.60    1.80
  15   3  -4    1.30    4.00
  15   3  -4    4.40    3.10
  15   3  -4   12.20    3.20
 -13  -3   4  143.49   14.00
 -13  -3   4  187.58   16.80
 -13  -3   4  168.98    9.60
 -13   3   4  172.78    9.80
 -13   3   4  144.49   15.00
 -13   3   4  133.99   16.60
 -11  -3   4    3.50    4.50
  11  -3  -4    6.50    5.20
 -11   3   4    2.90    1.40
 -11   3   4    5.70    5.30
   9  -3  -4   97.39    9.10
  -9  -3   4  109.99    8.50
  -9  -3   4  105.19    6.50
  -9   3   4  113.69    6.70
  -9   3   4  115.09    9.00
   9   3  -4  120.99    8.40
   7  -3  -4   13.10    3.00
  -7  -3   4   11.30    1.60
  -7  -3   4   12.00    2.50
   7   3  -4   15.00    2.50
  -7   3   4   17.20    3.10
  -7   3   4   15.80    1.80
   5  -3  -4  230.18   13.90
  -5  -3   4  207.68   12.50
  -5  -3   4  212.68   13.10
  -5   3   4  237.98   12.60
   5   3  -4  219.98   13.00
  -5   3   4  232.18   14.00
   3  -3  -4  791.42   44.50
   3  -3  -4  829.02   45.60
  -3  -3   4  771.12   44.40
   3   3  -4  806.92   44.80
  -3   3   4  854.61   45.70
  -3   3   4  799.52   44.40
   1  -3  -4   10.20    1.70
   1  -3  -4   12.20    2.30
  -1  -3   4    9.50    1.40
  -1   3   4    9.00    2.40
  -1   3   4   14.60    2.70
  -1   3   4   13.80    1.50
   1   3  -4    9.60    1.60
  -1  -3  -4  392.36   23.80
  -1  -3  -4  380.96   22.90
  -1  -3  -4  405.46   24.00
   1  -3   4  462.45   24.20
   1  -3   4  447.16   22.90
   1   3   4  387.96   22.90
   1   3   4  405.36   24.10
   1   3   4  398.96   23.90
  -1   3  -4  436.16   22.90
   3  -3   4  517.85   29.60
  -3  -3  -4  516.05   29.70
  -3  -3  -4  528.55   29.40
  -3  -3  -4  510.45   28.50
   3  -3   4  482.75   28.40
   3   3   4  528.55   29.70
  -5  -3  -4   76.39    6.70
   5  -3   4   68.59    5.90
  -5  -3  -4   67.79    5.60
  -5  -3  -4   68.09    4.40
   5   3   4   69.89    6.40
  -5   3  -4   64.89    4.30
  -7  -3  -4  548.65   31.40
   7  -3   4  560.54   31.70
  -7  -3  -4  531.25   32.50
  -7  -3  -4  540.15   30.60
  -7   3  -4  596.04   32.70
  -7   3  -4  534.05   30.60
   7   3   4  551.44   32.50
  -9  -3  -4  534.85   29.60
   9  -3   4  533.05   30.60
  -9  -3  -4  515.95   32.50
  -9   3  -4  537.75   29.50
  -9   3  -4  564.34   32.50
   9   3   4  495.95   32.20
 -11  -3  -4  170.68   18.80
 -11  -3  -4  205.98   12.10
 -11   3  -4  222.28   12.10
 -11   3  -4  204.48   17.90
  13  -3   4    5.90    2.40
  13  -3   4    5.40    2.60
  13  -3   4   -2.10    3.00
  13  -3   4    3.50    2.10
  13   3   4   -0.30    2.80
  13   3   4    1.30    2.20
  13   3   4    6.20    2.30
  13   3   4    3.10    2.70
 -13   3  -4    1.60    1.50
 -15  -3  -4    9.90    2.60
  15  -3   4   14.70    2.70
  15  -3   4   15.20    2.90
  15  -3   4   16.20    2.40
  15  -3   4   15.70    3.10
  15   3   4   10.80    2.60
  15   3   4    8.10    2.80
  15   3   4   14.30    3.20
 -15   3  -4   13.10    2.50
  17  -3   4    8.10    2.60
  17  -3   4    8.70    2.60
  17  -3   4   11.40    3.00
  17  -3   4    0.60    3.50
  17  -3   4    5.40    2.80
 -17  -3  -4    6.30    3.40
  17   3   4    4.80    2.60
  17   3   4    4.20    3.20
  17   3   4    7.30    2.70
 -17   3  -4    6.70    2.60
  19  -3   4    3.10    2.60
  19  -3   4    1.70    3.60
 -19  -3  -4    1.50    4.70
  19  -3   4    7.20    3.30
  19  -3   4    7.80    4.60
  19   3   4    5.00    3.10
 -19   3  -4   -0.10    4.00
 -19   3  -4    9.10    3.90
  19   3   4    5.10    3.40
  19   3   4    6.00    2.80
  21  -3   4    5.60    3.50
  21  -3   4    3.30    4.90
  21  -3   4    2.10    2.50
 -21  -3  -4   -5.90    6.40
  21  -3   4    6.90    4.10
 -21   3  -4    9.70    5.30
  21   3   4    8.80    2.80
 -21   3  -4    1.70    3.70
  21   3   4   -1.40    3.30
  21   3   4    2.40    3.20
  23  -3   4    0.90    2.10
  23  -3   4    1.50    3.10
  23  -3   4    4.40    5.00
  23   3   4    1.20    2.20
  23   3   4   -2.10    3.10
 -23   3  -4   -1.60    4.00
  23   3   4   -1.80    2.80
  25  -3   4    1.70    2.00
  25  -3   4    5.30    3.10
 -25   3  -4    5.20    5.10
  25   3   4   -0.90    3.00
  25   3   4    1.30    2.40
  25   3   4    0.20    2.30
  26  -4  -4   -3.00    4.00
  26  -4  -4    2.30    2.00
  26  -4  -4    3.30    2.90
  26   4  -4    5.80    2.60
  26   4  -4    4.70    2.70
  24  -4  -4   11.70    2.50
  24  -4  -4    7.70    2.70
  24  -4  -4   16.00    3.00
  24   4  -4   17.90    3.10
  24   4  -4   16.90    2.90
  22  -4  -4    5.30    3.10
  22  -4  -4   -1.10    2.80
  22  -4  -4    4.20    2.60
  22   4  -4   -5.20    5.10
  22   4  -4    6.90    3.70
  22   4  -4    9.70    2.90
 -22   4   4    3.60    5.40
  22   4  -4    5.60    3.10
  20  -4  -4   37.90    5.10
  20  -4  -4   39.40    4.50
 -20  -4   4   39.40    7.20
  20  -4  -4   43.70    4.40
  20   4  -4   41.20    5.20
  20   4  -4   38.00    4.90
  20   4  -4   27.20    5.10
  20   4  -4   41.20    4.50
 -20   4   4   45.00    6.30
  18  -4  -4   32.50    4.60
  18  -4  -4   22.10    3.70
 -18  -4   4   17.40    3.80
  18  -4  -4   19.40    3.10
 -18   4   4   26.30    4.60
  18   4  -4   11.90    4.50
  18   4  -4   24.00    3.40
  18   4  -4   27.40    4.00
  18   4  -4   23.80    3.70
  16  -4  -4   67.99    5.20
  16  -4  -4   65.79    5.10
 -16  -4   4   51.99    5.60
  16  -4  -4   60.69    5.70
  16   4  -4   61.99    5.20
 -16   4   4   63.49    5.20
  16   4  -4   56.59    5.50
  16   4  -4   60.19    5.80
  14  -4  -4   39.00    4.10
 -14  -4   4   36.70    4.40
  14  -4  -4   38.90    4.50
  14  -4  -4   41.60    4.90
  14  -4  -4   39.90    4.30
  14   4  -4   37.80    5.20
  14   4  -4   38.30    4.40
  14   4  -4   33.80    4.80
 -14   4   4   41.90    3.70
 -12  -4   4   19.80    7.70
  12  -4  -4   23.00    3.40
  12  -4  -4   30.40    9.90
 -12  -4   4   20.20    3.10
 -12  -4   4   11.80   11.90
 -12   4   4   14.30    8.10
  12   4  -4   23.90    2.80
 -12   4   4   25.00    3.10
 -10  -4   4   11.40    6.30
  10  -4  -4   17.80    6.50
 -10  -4   4   11.20    1.80
 -10  -4   4    9.30    4.70
  10   4  -4   13.30    5.10
 -10   4   4   13.10    5.60
 -10   4   4   10.20    1.90
  -8  -4   4    6.80    4.60
  -8  -4   4    4.10    3.10
   8  -4  -4    5.60    4.80
  -8  -4   4    4.90    1.40
   8   4  -4    9.80    3.40
  -8   4   4    4.60    1.50
  -8   4   4    6.10    4.10
  -6  -4   4  135.49    8.40
   6  -4  -4  146.59   10.80
  -6  -4   4  138.59   10.90
  -6   4   4  140.19   10.70
   6   4  -4  147.29    9.50
  -6   4   4  147.39    8.50
   4  -4  -4    8.60    1.80
   4  -4  -4    9.80    3.10
  -4  -4   4   10.30    3.40
  -4  -4   4   11.30    1.80
  -4   4   4   11.40    1.60
  -4   4   4    9.90    2.80
   4   4  -4   10.70    2.40
   2  -4  -4  102.09    6.30
   2  -4  -4  107.79    8.10
  -2  -4   4   94.89    6.10
  -2  -4   4  103.69    8.20
  -2   4   4  106.29    6.20
  -2   4   4  102.39    7.90
  -2   4   4  111.59    8.70
   2   4  -4  101.79    7.50
   2   4  -4   92.79    6.20
   0  -4   4    4.00    2.80
   0  -4  -4    2.90    1.20
   0  -4  -4    5.80    2.20
   0  -4   4    2.30    1.10
   0   4   4   -0.60    2.80
   0   4  -4    1.90    1.10
   0   4   4    4.40    2.60
   0   4   4    1.50    1.10
  -2  -4  -4   77.79    4.90
  -2  -4  -4   73.19    6.60
   2  -4   4   75.59    4.90
   2  -4   4   78.59    7.10
  -2   4  -4   76.49    4.80
   2   4   4   68.49    7.50
   2   4   4   75.69    4.90
  -4  -4  -4  733.83   42.40
  -4  -4  -4  724.03   41.00
   4  -4   4  768.12   42.70
   4  -4   4  732.83   41.00
  -4  -4  -4  741.63   42.80
   4   4   4  756.92   42.80
  -4   4  -4  735.23   41.00
   6  -4   4  374.96   22.10
  -6  -4  -4  333.57   21.70
  -6  -4  -4  349.37   20.10
  -6  -4  -4  346.97   22.50
   6   4   4  356.56   22.40
  -6   4  -4  376.86   20.10
  -8  -4  -4   16.10    6.20
  -8  -4  -4   14.90    4.70
   8  -4   4   21.90    5.50
  -8  -4  -4   14.00    2.30
   8   4   4    6.00    5.50
  -8   4  -4   17.20    2.40
  -8   4  -4   18.90    5.60
 -10  -4  -4   18.90    8.20
 -10  -4  -4    4.50    1.80
 -10   4  -4    6.40    1.80
 -10   4  -4    2.20    8.00
  12  -4   4  134.39    8.40
  12  -4   4  135.59    8.60
  12  -4   4  135.99    8.70
 -12  -4  -4  140.49    8.60
  12  -4   4  133.69    9.20
  12   4   4  132.99    9.40
  12   4   4  121.99    8.60
 -12   4  -4  151.68    8.50
  12   4   4  129.39    8.50
  14  -4   4   80.09    5.50
  14  -4   4   76.79    5.40
  14  -4   4   77.39    5.70
 -14  -4  -4   69.49    6.00
  14  -4   4   68.99    6.00
 -14   4  -4   76.69    5.60
  14   4   4   69.29    5.80
  14   4   4   58.69    6.00
  14   4   4   61.79    5.60
 -14   4  -4   56.39    7.70
  14   4   4   79.29    6.30
  14   4   4   74.39    5.70
  16  -4   4    9.00    2.80
  16  -4   4   10.70    2.80
  16  -4   4   19.60    7.60
  16  -4   4    9.40    2.40
 -16  -4  -4   12.90    3.60
  16  -4   4    8.30    2.40
  16   4   4    7.50    4.90
  16   4   4    7.90    2.90
 -16   4  -4   10.30    2.80
  16   4   4    9.90    2.80
  16   4   4   12.80    3.20
 -18  -4  -4    3.30    4.20
  18  -4   4    3.70    4.80
  18  -4   4   -2.30    2.80
  18  -4   4   -0.70    2.60
  18  -4   4   -1.40    2.80
  18   4   4    3.00    2.70
 -18   4  -4   -3.60    3.50
 -18   4  -4   -0.50    3.10
  18   4   4    1.30    3.20
  18   4   4    0.40    3.00
 -20  -4  -4    8.00    6.10
  20  -4   4   11.90    5.80
  20  -4   4   18.20    3.70
  20  -4   4    9.10    2.70
  20  -4   4   11.60    3.70
 -20   4  -4    8.70    3.60
  20   4   4   13.20    3.70
  20   4   4    9.80    3.70
  20   4   4    7.60    2.90
 -20   4  -4   13.70    5.00
  22  -4   4    5.00    2.00
 -22  -4  -4   18.10    8.60
  22  -4   4    8.00    3.00
  22   4   4    2.20    2.50
  22   4   4    6.30    2.10
 -22   4  -4    7.20    6.90
 -22   4  -4    4.50    3.30
  22   4   4    2.20    3.50
  24  -4   4    7.20    3.20
  24  -4   4   -1.10    1.90
 -24   4  -4    1.90    3.40
  24   4   4   -3.90    2.50
  24   4   4    3.20    3.40
  24   4   4    0.80    2.20
  25  -5  -4    9.80    2.20
  25  -5  -4    7.70    3.20
  25  -5  -4   12.10    2.80
  25   5  -4   12.90    2.80
  25   5  -4   13.70    2.90
 -25   5   4   11.90    4.50
  23  -5  -4    2.20    2.50
  23  -5  -4    4.90    1.90
  23  -5  -4    3.50    2.60
  23   5  -4    7.50    2.40
  23   5  -4    4.10    2.80
 -23   5   4    0.60    7.10
  21  -5  -4   28.10    3.80
 -21  -5   4   33.50    6.80
  21  -5  -4   25.40    3.80
  21  -5  -4   30.20    4.50
 -21   5   4   31.10    6.00
  21   5  -4   34.20    4.70
 -21   5   4   23.40    4.40
  21   5  -4   26.30    4.00
  21   5  -4   34.10    4.50
  19  -5  -4   42.80    5.30
 -19  -5   4   44.60    7.10
  19  -5  -4   38.80    4.20
  19  -5  -4   42.00    4.60
  19   5  -4   51.29    5.00
  19   5  -4   50.09    4.60
 -19   5   4   33.90    4.70
 -17  -5   4   91.79    7.30
  17  -5  -4   83.99    6.20
  17  -5  -4   76.99    6.20
  17  -5  -4   85.79    6.80
  17  -5  -4   79.59    6.20
 -17   5   4   84.99    6.90
  17   5  -4   87.19    6.30
  17   5  -4   93.49    6.70
  17   5  -4   87.29    6.80
 -15  -5   4    0.10    2.40
  15  -5  -4   -0.70    3.20
  15  -5  -4   -2.40    2.20
  15  -5  -4    4.10    2.20
  15  -5  -4    0.00    2.30
 -15   5   4    4.00    2.40
  15   5  -4    0.10    2.90
  15   5  -4    4.00    2.40
  15   5  -4    1.10    2.40
  13  -5  -4   27.20    5.20
  13  -5  -4   33.40    3.90
 -13  -5   4   28.20    3.40
  13  -5  -4   31.70    3.70
  13  -5  -4   27.00    3.90
 -13   5   4   30.90    3.60
 -13   5   4   46.00    6.90
  13   5  -4   31.10    4.60
  13   5  -4   31.90    4.00
  13   5  -4   27.30    4.10
  11  -5  -4   63.29    4.80
 -11  -5   4   58.99    4.40
  11  -5  -4   54.39    5.60
  11  -5  -4   59.09    5.00
 -11   5   4   43.90    9.90
  11   5  -4   56.29    5.70
  11   5  -4   59.99    5.00
 -11   5   4   60.69    4.70
  -9  -5   4    8.50    8.40
  -9   5   4   16.60    7.10
   9   5  -4    4.30    5.80
  -7  -5   4  156.38    9.10
   7  -5  -4  158.38   13.90
  -7  -5   4  159.78   14.20
   7   5  -4  144.69   11.50
  -7   5   4  137.29   12.70
  -7   5   4  148.49    9.10
   5  -5  -4   51.09    8.60
  -5  -5   4   58.09    8.70
  -5  -5   4   50.89    3.80
  -5   5   4   46.80    7.50
   5   5  -4   50.89    6.90
  -5   5   4   44.60    3.80
   3  -5  -4    9.50    4.90
   3  -5  -4    3.30    1.70
  -3  -5   4    7.30    1.60
  -3  -5   4    4.30    4.50
   3   5  -4   13.00    3.70
  -3   5   4    4.60    4.90
  -3   5   4    6.10    4.10
  -3   5   4    4.70    1.50
   1  -5  -4   16.20    2.50
  -1  -5   4   12.10    2.30
   1  -5  -4   20.20    4.90
  -1  -5   4    7.70    4.10
  -1   5   4   13.10    3.60
   1   5  -4   17.20    2.70
  -1   5   4   15.90    4.90
   1   5  -4   15.00    7.80
  -1   5   4   18.90    2.30
   1  -5   4  171.28   13.00
  -1  -5  -4  171.08   10.10
   1  -5   4  168.78   10.00
  -1  -5  -4  161.18   12.40
   1   5   4  168.08   10.00
  -1   5  -4  172.78   10.00
   1   5   4  167.98   13.50
   3  -5   4   35.70    3.40
  -3  -5  -4   27.00    5.00
  -3  -5  -4   24.40    3.10
   3  -5   4   38.50    6.20
  -3   5  -4   35.20    3.00
  -5  -5  -4  387.56   24.90
   5  -5   4  376.66   22.60
  -5  -5  -4  432.56   22.60
  -5  -5  -4  412.56   25.40
   5  -5   4  372.96   25.40
  -5   5  -4  385.26   22.40
   5   5   4  422.46   25.90
   7  -5   4  462.65   29.00
  -7  -5  -4  426.36   29.00
  -7  -5  -4  465.35   25.30
  -7  -5  -4  422.96   28.10
   7   5   4  421.16   29.20
  -7   5  -4  477.95   25.30
   9  -5   4   42.30    4.10
   9  -5   4   43.90    4.30
  -9  -5  -4   40.80   10.00
  -9  -5  -4   44.10    4.10
   9   5   4   40.00    4.40
   9   5   4   33.60    3.90
  -9   5  -4   49.30    3.90
  11  -5   4    5.20    1.90
 -11  -5  -4    2.80    2.00
  11  -5   4    1.70    2.30
  11  -5   4   10.10    4.00
  11  -5   4    3.90    2.60
  11   5   4    6.20    2.50
  11   5   4    7.30    3.60
  11   5   4    4.60    2.10
 -11   5  -4    2.40    1.70
 -11   5  -4    7.30    2.70
  11   5   4    8.60    2.90
  13  -5   4   46.50    4.50
  13  -5   4   36.00    5.40
 -13  -5  -4   50.99    5.00
  13  -5   4   50.29    4.40
  13  -5   4   47.60    4.50
  13   5   4   51.89    4.50
 -13   5  -4   49.00    4.70
  13   5   4   36.90    5.80
  13   5   4   53.09    4.70
  13   5   4   59.39    5.60
 -13   5  -4   38.40    5.80
  15  -5   4   25.20    3.90
 -15  -5  -4   22.50    3.90
  15  -5   4   28.30    3.60
  15  -5   4   27.10    3.60
  15  -5   4   23.30    3.60
 -15   5  -4   30.10    4.70
  15   5   4   31.70    4.10
  15   5   4   29.20    3.50
  15   5   4   26.60    5.00
  15   5   4   24.10    3.90
 -15   5  -4   24.30    3.70
  17  -5   4    1.50    2.40
  17  -5   4    7.00    2.60
 -17  -5  -4   -1.40    4.20
  17  -5   4    0.30    3.00
  17  -5   4    1.40    2.60
  17   5   4    4.60    2.50
 -17   5  -4   -1.50    3.00
  17   5   4    5.70    2.90
  17   5   4    1.40    3.20
  17   5   4    4.60    3.60
 -17   5  -4   -2.90    2.90
  19  -5   4   -2.60    2.40
 -19  -5  -4   -2.20    5.80
  19  -5   4   -0.30    3.80
  19  -5   4    2.10    2.90
  19   5   4   -0.50    3.30
  19   5   4   -0.50    4.40
 -19   5  -4   -0.80    2.90
  19   5   4    2.50    3.60
 -19   5  -4    4.80    4.80
  19   5   4    5.20    2.70
  21  -5   4    2.90    1.90
  21  -5   4    4.50    3.20
 -21  -5  -4    6.10    8.40
  21   5   4    8.20    4.00
 -21   5  -4    3.30    2.90
  21   5   4    4.90    2.50
  21   5   4    4.20    2.10
 -21   5  -4   -9.80    6.70
  23  -5   4    4.30    3.40
  23  -5   4   -1.10    1.90
 -23   5  -4    3.80    3.00
  23   5   4   -0.80    2.40
  23   5   4    2.90    2.40
  24  -6  -4   -4.40    2.90
  24  -6  -4    2.60    2.30
  24  -6  -4    1.20    1.90
  24   6  -4    1.40    2.80
 -24   6   4   -1.10    3.40
  24   6  -4    3.40    2.80
  22  -6  -4   -0.20    2.80
  22  -6  -4    5.60    2.40
  22  -6  -4    0.00    1.90
  22   6  -4    0.10    2.50
 -22   6   4    9.80    7.10
  22   6  -4    1.20    2.90
 -22   6   4    1.90    3.40
  22   6  -4    3.80    2.40
  20  -6  -4    0.40    2.40
  20  -6  -4    1.00    2.30
 -20  -6   4    2.10    6.20
  20  -6  -4   -3.50    2.90
 -20   6   4    6.10    5.60
  20   6  -4    2.50    3.00
  20   6  -4    4.20    2.90
  20   6  -4    0.90    2.70
  18  -6  -4   13.50    3.60
  18  -6  -4   11.30    2.90
  18  -6  -4   10.00    2.90
 -18  -6   4   17.80    4.90
  18   6  -4   13.20    3.40
  18   6  -4   15.40    3.40
 -18   6   4   18.00    4.50
 -18   6   4    7.60    3.20
  18   6  -4   14.10    2.80
  16  -6  -4    6.80    2.20
  16  -6  -4    6.40    2.70
 -16  -6   4    0.10    3.30
  16  -6  -4    6.30    2.60
  16  -6  -4    7.60    3.30
  16   6  -4    8.90    3.10
 -16   6   4   11.20    3.20
  16   6  -4    9.20    2.90
 -16   6   4    8.30    3.20
  16   6  -4    6.70    2.50
  14  -6  -4   47.00    4.40
 -14  -6   4   48.00    5.10
  14  -6  -4   44.00    7.00
  14  -6  -4   44.40    6.10
  14  -6  -4   46.10    4.60
 -14   6   4   31.10    5.60
  14   6  -4   37.00    5.20
  14   6  -4   45.00    5.00
  14   6  -4   51.69    4.60
 -14   6   4   44.90    5.00
 -12  -6   4    1.10    2.00
  12  -6  -4    0.50    3.50
  12  -6  -4    0.90    1.90
  12  -6  -4    3.60    2.30
  12   6  -4   -2.00    3.00
  12   6  -4    0.50    2.20
  12   6  -4    2.30    2.10
  12   6  -4    1.90    2.50
 -12   6   4   -0.70    1.90
 -12   6   4   -1.70    3.20
  10  -6  -4   73.59    5.60
  10  -6  -4   66.39    5.40
  10  -6  -4   64.49    6.90
 -10  -6   4   69.09    5.20
  10   6  -4   68.69    6.20
  10   6  -4   71.99    6.40
  10   6  -4   78.49    5.40
  10   6  -4   64.39    5.50
 -10   6   4   64.49    6.60
 -10   6   4   69.59    5.10
   8  -6  -4   10.80    2.60
  -8  -6   4   14.10    2.50
   8   6  -4   14.00    2.10
   8   6  -4   16.70    3.70
  -6  -6   4   46.50    4.10
  -6   6   4   45.60    4.10
   6   6  -4   51.49    7.80
  -4  -6   4  375.96   21.20
   4   6  -4  358.16   23.90
  -4   6   4  381.56   21.30
   2  -6  -4    6.20    2.10
  -2  -6   4    5.10    1.90
   2   6  -4   -0.60    6.10
  -2   6   4    4.60    1.80
  -2   6   4    4.60    7.90
   0  -6  -4   85.99    5.60
   0  -6   4   75.19    5.50
   0   6   4   86.59   13.50
   0   6  -4   65.19   12.20
   0   6   4   78.49    5.40
   0   6  -4   70.39    5.60
  -2  -6  -4   69.69    5.00
   2  -6   4   61.49    4.80
  -2   6  -4   51.39    4.60
   2   6   4   53.39    9.10
   4  -6   4  184.38   11.60
  -4  -6  -4  187.88   11.50
  -4   6  -4  198.38   11.50
  -6  -6  -4   41.50    3.90
   6  -6   4   28.60    3.90
   6  -6   4   35.40    3.70
  -6   6  -4   37.90    3.80
  -6   6  -4   33.10    3.60
   6   6   4   31.50    4.10
   6   6   4   37.60    3.90
  -8  -6  -4   24.20    3.10
   8  -6   4   19.00    2.80
  -8  -6  -4   23.50    3.60
   8  -6   4   22.40    3.00
   8   6   4   27.30    4.00
   8   6   4   28.60    3.80
  -8   6  -4   15.00    2.90
   8   6   4   32.30    4.30
  -8   6  -4   17.60    3.60
  10  -6   4    5.60    4.40
  10  -6   4    3.50    2.50
  10  -6   4    5.10    2.30
  10  -6   4    4.40    1.80
 -10  -6  -4    4.80    2.20
 -10   6  -4    3.10    2.30
  10   6   4    7.70    3.50
 -10   6  -4    3.20    2.30
  10   6   4    4.30    2.20
  10   6   4    5.00    2.30
  12  -6   4   30.70    4.70
  12  -6   4   34.60    4.10
  12  -6   4   32.30    4.40
 -12  -6  -4   33.30    4.60
  12  -6   4   32.30    4.30
  12   6   4   29.30    4.00
  12   6   4   41.40    5.50
 -12   6  -4   34.30    4.60
 -12   6  -4   34.80    4.70
  12   6   4   28.90    4.00
  14  -6   4    3.30    2.00
  14  -6   4    5.00    2.60
 -14  -6  -4    1.60    3.20
  14  -6   4    2.00    3.20
  14  -6   4    3.70    2.40
  14   6   4    7.00    3.30
  14   6   4    9.50    2.40
 -14   6  -4    4.80    2.90
 -14   6  -4    2.00    2.80
  14   6   4    1.20    2.40
  14   6   4    5.30    2.70
  16  -6   4   52.99    6.00
  16  -6   4   55.39    5.10
 -16  -6  -4   61.79    7.80
  16  -6   4   56.19    4.80
  16  -6   4   51.99    4.70
  16   6   4   56.49    5.20
  16   6   4   59.59    6.20
 -16   6  -4   55.59    5.40
  16   6   4   58.59    6.00
  16   6   4   51.39    5.00
 -16   6  -4   60.79    6.60
  18  -6   4    3.50    2.80
  18  -6   4   -0.20    2.40
 -18  -6  -4    7.00    6.20
  18  -6   4    2.90    2.70
 -18  -6  -4    4.50    6.20
  18  -6   4    9.70    4.20
  18   6   4    4.60    3.10
 -18   6  -4    4.60    4.80
  18   6   4    3.20    2.80
  18   6   4    5.00    6.20
  18   6   4    5.50    2.70
 -18   6  -4    1.80    2.60
  20  -6   4    8.30    3.70
 -20  -6  -4    7.40    6.50
  20  -6   4    3.90    1.80
  20  -6   4    3.90    2.50
 -20  -6  -4    5.00    8.90
 -20   6  -4   10.90    7.40
  20   6   4    4.80    2.20
  20   6   4    1.60    3.00
 -20   6  -4    4.70    2.50
  20   6   4    4.50    2.30
  22  -6   4    2.50    3.50
  22  -6   4   -1.60    1.90
 -22  -6  -4    2.90    6.00
 -22   6  -4   -0.20    2.60
  22   6   4    2.20    2.30
  22   6   4    0.10    2.30
 -24  -6  -4    9.00    6.30
  24  -6   4    6.10    3.70
  24  -6   4    1.40    2.00
 -24   6  -4    3.50    3.40
  24   6   4    2.90    2.20
  24   6   4   -0.80    2.10
  23  -7  -4    4.70    3.30
  23  -7  -4    3.60    1.80
  23  -7  -4   -0.20    2.20
  23   7  -4    1.70    2.10
  23   7  -4    3.80    2.70
 -23   7   4    1.50    2.80
  23   7  -4    3.00    2.80
  21  -7  -4    3.10    1.90
  21  -7  -4    2.60    2.40
  21  -7  -4    4.30    3.00
  21   7  -4    2.20    2.30
  21   7  -4    3.50    2.80
  21   7  -4    8.00    3.10
 -21   7   4    9.90    2.90
 -21   7   4   19.50    8.40
  19  -7  -4    3.80    3.10
  19  -7  -4    0.10    2.20
 -19  -7   4    5.10    6.60
  19  -7  -4    4.40    2.50
  19   7  -4    5.60    2.90
  19   7  -4    1.60    2.50
 -19   7   4   -3.10    2.70
  19   7  -4    1.80    2.90
 -19   7   4   -8.40    6.10
 -17  -7   4    5.80    6.10
  17  -7  -4    4.00    3.70
  17  -7  -4   12.90    2.50
  17  -7  -4   11.10    2.90
  17  -7  -4    9.80    3.10
 -17   7   4   15.30    8.10
 -17   7   4    4.50    2.70
  17   7  -4   12.30    3.50
  17   7  -4   10.40    2.90
  17   7  -4    6.70    3.20
  15  -7  -4   -5.00    3.70
  15  -7  -4    0.40    2.60
  15  -7  -4   -0.60    2.20
  15  -7  -4    1.80    2.50
 -15  -7   4   -5.40    3.70
 -15   7   4    2.30    2.30
  15   7  -4    2.40    3.20
  15   7  -4   -0.60    2.70
  15   7  -4    1.40    2.30
 -15   7   4   -0.80    3.40
 -13  -7   4    0.00    5.60
 -13  -7   4    5.40    3.20
  13  -7  -4    6.70    4.10
  13  -7  -4    6.80    2.60
  13  -7  -4    4.80    2.00
 -13   7   4    3.70    2.40
  13   7  -4    7.00    2.90
  13   7  -4    4.90    2.70
 -13   7   4    5.80    3.10
  13   7  -4    4.20    2.10
  13   7  -4    5.70    2.50
  11  -7  -4   39.60    4.50
 -11  -7   4   40.60    4.80
  11  -7  -4   40.40    4.10
  11  -7  -4   34.90    6.20
 -11  -7   4   38.70    5.90
 -11   7   4   39.70    4.80
 -11   7   4   32.20    4.40
  11   7  -4   34.80    4.10
  11   7  -4   44.20    5.00
  11   7  -4   36.40    5.30
  11   7  -4   44.10    4.00
   9  -7  -4    6.20    4.40
   9  -7  -4    8.00    2.20
  -9  -7   4    2.60    2.10
  -9  -7   4    6.20    4.40
   9  -7  -4    3.10    2.70
  -9   7   4    7.10    2.40
   9   7  -4    4.90    2.10
   9   7  -4    6.80    3.10
  -9   7   4    4.20    2.20
   9   7  -4    5.30    3.30
  -7  -7   4   90.39    8.50
   7  -7  -4   84.79    6.60
   7  -7  -4   75.79    6.00
  -7  -7   4   80.19    5.80
   7   7  -4   73.39    7.40
   7   7  -4   86.29    6.00
  -7   7   4   80.19    5.80
   7   7  -4   85.29    6.70
  -5  -7   4   -0.10    3.20
  -5  -7   4    2.30    2.10
   5  -7  -4   -0.80    3.80
   5  -7  -4    3.40    2.30
   5   7  -4    2.10    2.10
  -5   7   4    2.40    1.80
   5   7  -4    1.20    3.10
  -5   7   4    1.20    2.10
   3  -7  -4    7.30    3.20
   3  -7  -4    5.10    2.60
  -3  -7   4   13.30    2.80
   3   7  -4    9.30    2.50
  -3   7   4    7.10    2.30
  -3   7   4    9.10    2.10
  -1  -7   4    2.40    2.10
   1  -7  -4   -2.00    2.10
  -1  -7   4    0.20    2.20
   1  -7  -4    0.50    2.40
  -1   7   4   -4.90    2.50
   1   7  -4    1.30    2.20
  -1   7   4   -0.70    2.50
   1  -7   4   68.19    5.60
  -1  -7  -4   69.79    5.60
   1  -7   4   54.99    5.00
  -1  -7  -4   62.39    5.60
  -1   7  -4   74.49    7.20
  -1   7  -4   65.99    6.00
   1   7   4   72.19    5.90
   3  -7   4   47.80    4.80
  -3  -7  -4   49.90    4.80
   3  -7   4   45.80    5.90
   3  -7   4   41.50    5.20
  -3  -7  -4   40.70    5.20
   3  -7   4   48.20    4.60
   3   7   4   46.20    5.10
  -3   7  -4   49.90    5.00
  -3   7  -4   38.30    4.50
   5  -7   4  119.19    7.70
   5  -7   4  109.49    7.70
  -5  -7  -4  115.59    8.00
  -5  -7  -4  112.19    7.90
  -5   7  -4  124.39   13.80
  -5   7  -4  112.99    7.40
   5   7   4  118.29    7.70
   5   7   4  110.09    7.70
  -5   7  -4  115.39    8.00
   7  -7   4   26.90    3.80
   7  -7   4   20.60    2.60
  -7  -7  -4   16.20    3.10
  -7  -7  -4   17.20    3.60
   7   7   4   22.10    3.80
  -7   7  -4   20.70    3.00
  -7   7  -4   19.80    3.40
   7   7   4   14.60    4.60
   7   7   4   19.90    2.80
   9  -7   4   -1.60    2.00
  -9  -7  -4    1.50    3.20
   9  -7   4   -1.00    2.20
  -9  -7  -4   -1.70    2.60
  -9   7  -4    0.40    2.00
   9   7   4   -0.50    3.40
   9   7   4    1.40    2.20
  -9   7  -4   -2.50    2.70
   9   7   4    1.20    2.30
 -11  -7  -4   32.40    5.40
  11  -7   4   30.30    4.00
  11  -7   4   25.50    4.00
 -11  -7  -4   26.30    5.60
  11  -7   4   32.70    3.90
 -11   7  -4   28.20    5.20
  11   7   4   34.40    6.00
 -11   7  -4   29.00    4.10
  11   7   4   27.50    3.90
  11   7   4   30.10    4.00
  13  -7   4   57.49    5.10
  13  -7   4   50.19    5.00
 -13  -7  -4   57.49    7.00
 -13  -7  -4   46.70    7.40
  13  -7   4   58.79    5.10
  13   7   4   58.59    5.20
 -13   7  -4   55.59    6.80
 -13   7  -4   49.30    5.10
  13   7   4   55.89    4.90
  13   7   4   64.89    6.30
  13   7   4   56.69    5.00
 -15  -7  -4    2.20    5.00
 -15  -7  -4   -2.10    5.00
  15  -7   4    3.40    4.10
  15  -7   4    3.10    2.30
  15  -7   4    3.70    2.90
  15  -7   4    5.00    2.60
 -15   7  -4    3.50    2.50
  15   7   4    5.30    2.90
  15   7   4    2.10    2.50
 -15   7  -4    8.10    5.10
  15   7   4    3.20    3.30
 -17  -7  -4   -1.80    5.10
  17  -7   4    2.20    4.40
  17  -7   4    1.40    2.50
  17  -7   4   -3.80    2.30
 -17  -7  -4   -4.90    6.70
  17  -7   4   -0.40    2.30
  17   7   4   -0.70    2.20
 -17   7  -4    1.10    6.20
  17   7   4    2.20    2.60
  17   7   4    1.80    3.00
 -19  -7  -4   11.00    5.30
 -19  -7  -4    1.90    9.40
  19  -7   4    3.70    2.10
  19  -7   4    8.20    4.40
  19   7   4    3.60    2.50
 -19   7  -4    7.60    8.80
 -19   7  -4    3.70    2.30
  19   7   4   -1.20    2.30
  21  -7   4    4.90    1.90
 -21  -7  -4    0.30    5.30
  21  -7   4   -1.20    4.10
 -21   7  -4    2.20    2.20
  21   7   4    0.00    2.40
  21   7   4    0.60    3.30
  21   7   4   -0.60    2.30
  23   7   4    0.80    2.20
  22  -8  -4    0.60    1.60
  22  -8  -4   -1.10    2.00
 -22  -8   4   -1.90    5.90
  22  -8  -4   -2.80    3.50
  22   8  -4   -1.60    1.90
  22   8  -4    0.60    2.70
 -22   8   4   -0.10    2.30
  20  -8  -4    7.60    3.70
 -20  -8   4   -4.40    6.00
  20  -8  -4    0.10    1.90
  20  -8  -4    2.10    2.20
 -20   8   4   -0.50    2.30
  20   8  -4   -2.90    2.90
  20   8  -4   -1.00    2.20
  20   8  -4   -2.80    2.80
 -18  -8   4    4.20    7.80
  18  -8  -4    0.60    2.80
  18  -8  -4   -4.20    2.90
  18  -8  -4    1.10    2.00
 -18  -8   4   -1.50    5.60
  18  -8  -4    1.60    2.30
 -18   8   4   -1.70    7.30
  18   8  -4    3.30    3.60
 -18   8   4    3.60    5.30
  18   8  -4   -0.90    2.80
 -16  -8   4   -4.50    6.10
 -16  -8   4    1.30    6.00
  16  -8  -4   -1.40    2.40
  16  -8  -4    0.10    2.30
  16  -8  -4    0.10    3.80
  16  -8  -4    0.00    2.60
  16   8  -4    0.70    3.10
 -16   8   4    1.30    5.90
 -16   8   4   -1.60    2.30
  16   8  -4    6.10    3.40
  16   8  -4    0.90    2.30
 -14  -8   4    2.50    4.50
  14  -8  -4   11.20    2.70
  14  -8  -4   10.50    2.50
  14  -8  -4    3.80    4.00
 -14  -8   4    2.20    5.70
  14  -8  -4   13.00    3.00
 -14   8   4   17.60    4.90
 -14   8   4   10.80    2.50
  14   8  -4    5.60    2.80
  14   8  -4    5.60    3.40
  14   8  -4   10.00    3.40
  12  -8  -4   12.60    4.90
  12  -8  -4   14.90    3.30
 -12  -8   4   14.00    4.80
 -12  -8   4    7.80    3.60
  12  -8  -4   15.00    2.60
  12   8  -4   11.90    3.50
  12   8  -4   11.90    3.00
  12   8  -4   14.40    3.30
 -12   8   4   11.80    2.40
 -12   8   4   13.50    4.10
 -10  -8   4    8.60    4.40
 -10  -8   4    5.60    3.10
  10  -8  -4   13.20    5.10
  10  -8  -4   11.10    2.90
  10  -8  -4    7.70    2.20
  10   8  -4    3.80    2.20
 -10   8   4   11.10    3.60
  10   8  -4    8.80    2.60
 -10   8   4    7.80    2.00
  10   8  -4   11.10    3.70
  10   8  -4   10.60    3.00
  -8  -8   4   82.99    7.30
   8  -8  -4   57.49    7.30
  -8  -8   4   81.69    6.50
   8  -8  -4   77.09    6.00
   8   8  -4   71.09    6.90
   8   8  -4   61.49    5.90
   8   8  -4   65.89    5.60
  -8   8   4   90.39    7.00
   6  -8  -4    4.50    3.40
   6  -8  -4    0.40    2.20
  -6  -8   4    4.40    3.10
  -6  -8   4    0.30    2.50
   6   8  -4    6.20    3.80
  -6   8   4    0.40    1.80
  -6   8   4   -0.40    3.10
   6   8  -4    1.30    2.10
  -6   8   4    6.60    6.00
   4  -8  -4   79.69    7.40
   4  -8  -4   93.79    6.60
  -4  -8   4   96.49    6.90
  -4  -8   4   87.59    6.60
   4  -8  -4   80.49    8.20
  -4   8   4   84.99    7.80
   4   8  -4   93.89    6.60
  -4   8   4   90.09    6.00
  -4   8   4   79.89    9.30
   4   8  -4   82.79    9.40
   2  -8  -4   69.99    5.90
   2  -8  -4   69.49    7.90
  -2  -8   4   86.39    6.30
   2  -8  -4   75.69    6.60
  -2  -8   4   81.99    5.90
  -2   8   4   81.39    7.70
  -2   8   4   82.49    5.80
  -2   8   4   66.29    7.40
   2   8  -4   72.89    8.60
   2   8  -4   86.79    6.40
   0  -8  -4    0.80    2.10
   0  -8   4   -3.60    3.40
   0  -8   4   -0.40    1.80
   0  -8  -4    2.00    2.90
   0  -8   4    0.50    3.00
   0  -8  -4   -2.00    3.40
   0   8   4    1.80    2.90
   0   8   4   -3.40    3.40
   0   8  -4    2.70    3.10
   0   8  -4   -3.10    2.60
   2  -8   4   10.20    4.10
  -2  -8  -4    1.70    2.90
   2  -8   4    9.90    2.30
  -2  -8  -4    7.90    2.30
   2  -8   4    6.00    2.70
  -2  -8  -4    4.20    5.10
  -2   8  -4    8.10    3.50
   2   8   4    4.80    2.60
  -2   8  -4    7.20    2.40
  -4  -8  -4    8.00    2.80
   4  -8   4    6.30    2.50
  -4  -8  -4    0.70    2.90
   4  -8   4    6.30    2.70
  -4   8  -4    4.60    4.90
  -4   8  -4    1.50    2.00
  -4   8  -4   -3.10    4.10
   4   8   4    4.80    2.00
  -6  -8  -4   45.40    5.90
   6  -8   4   54.19    5.10
  -6  -8  -4   49.50    6.10
   6  -8   4   56.99    4.90
   6   8   4   47.80    5.00
  -6   8  -4   57.79    6.50
  -6   8  -4   54.19    6.70
  -6   8  -4   57.39    4.70
   6   8   4   53.99    4.90
  -8  -8  -4   11.50    3.40
   8  -8   4    8.70    2.50
   8  -8   4   10.50    2.50
  -8  -8  -4    8.90    3.60
   8   8   4   13.00    4.80
   8   8   4   11.20    2.70
  -8   8  -4    7.70    3.90
   8   8   4    8.30    2.20
  -8   8  -4   11.30    2.20
 -10  -8  -4    0.30    3.60
  10  -8   4   -0.30    2.00
  10  -8   4   -1.70    2.40
  10  -8   4    1.30    2.50
 -10  -8  -4    1.70    4.00
  10   8   4    1.30    3.80
 -10   8  -4    6.20    4.40
  10   8   4    1.90    2.50
 -10   8  -4    1.00    2.20
  10   8   4   -2.10    2.20
 -12  -8  -4    8.70    4.50
 -12  -8  -4   17.00    4.30
  12  -8   4   14.40    2.90
  12  -8   4   14.00    3.10
  12  -8   4   15.50    2.90
 -12   8  -4   16.60    5.50
 -12   8  -4   14.30    2.60
  12   8   4   11.10    2.90
  12   8   4   15.70    2.70
  12   8   4   18.10    4.10
  14  -8   4   19.80    3.70
 -14  -8  -4   13.40    4.60
 -14  -8  -4   31.60    6.50
  14  -8   4   13.90    2.80
  14  -8   4   15.60    2.90
  14   8   4   16.50    3.10
  14   8   4   16.80    3.10
 -14   8  -4   16.40    2.60
  14   8   4   21.30    3.60
  14   8   4   18.60    4.00
 -14   8  -4   18.50    6.50
  16  -8   4    3.10    2.20
 -16  -8  -4   -7.80    7.90
  16  -8   4    2.50    2.10
 -16  -8  -4    3.50    5.20
  16   8   4    3.50    2.40
 -16   8  -4   15.50    8.40
  16   8   4    0.40    2.70
  16   8   4    2.20    3.10
  18  -8   4   -5.40    5.10
  18  -8   4   -0.60    2.10
  18  -8   4   -1.10    2.20
 -18  -8  -4    6.80    4.70
 -18   8  -4    1.70    2.10
  18   8   4    6.70    2.40
  18   8   4    3.50    2.20
  18   8   4    6.10    3.10
 -20  -8  -4    2.70    4.40
  20  -8   4   -0.40    1.80
  20   8   4   -3.30    2.40
  20   8   4    2.30    2.20
  20   8   4   -1.60    2.20
 -20   8  -4    0.30    2.00
  21  -9  -4   -0.50    1.60
  21  -9  -4    7.80    5.90
 -21  -9   4    1.40    4.60
  21   9  -4    0.00    1.70
  21   9  -4    3.10    2.70
 -21   9   4    0.70    2.10
  19  -9  -4   -1.60    1.60
  19  -9  -4    1.70    2.00
 -19  -9   4    3.90    4.40
  19  -9  -4   -3.00    4.60
  19   9  -4    1.80    2.00
 -19   9   4   -1.70    2.10
  19   9  -4   -1.30    2.80
 -17  -9   4  -14.50    9.10
 -17  -9   4    3.90    4.60
  17  -9  -4   -1.10    1.70
  17  -9  -4    2.40    2.10
  17  -9  -4   -2.10    4.20
  17  -9  -4    0.50    2.00
  17   9  -4    2.80    1.90
 -17   9   4    1.10    2.20
  17   9  -4    1.50    3.00
 -17   9   4   -4.70    9.60
  15  -9  -4   -1.40    2.50
  15  -9  -4   -1.70    2.20
 -15  -9   4   -1.80    7.00
 -15  -9   4   -0.30    4.20
  15  -9  -4   -2.20    2.30
 -15   9   4   -6.80    7.70
  15   9  -4    0.60    2.40
  15   9  -4   -1.10    3.30
  13  -9  -4    2.30    3.00
 -13  -9   4   -0.20    4.50
  13  -9  -4   -4.40    4.60
  13  -9  -4    2.50    2.70
  13  -9  -4   -1.20    2.40
 -13  -9   4   -5.90    5.60
  13   9  -4    0.30    2.10
  13   9  -4    2.10    3.50
 -13   9   4   -2.80    2.10
  11  -9  -4   10.30    3.50
 -11  -9   4   13.90    4.20
  11  -9  -4    6.60    2.50
 -11  -9   4    8.50    4.80
 -11   9   4    9.10    2.40
  11   9  -4   10.20    3.00
 -11   9   4    6.30    6.10
  11   9  -4   13.80    3.80
  11   9  -4    7.70    2.50
  -9  -9   4   37.40    6.00
  -9  -9   4   20.80    4.70
   9  -9  -4   31.00    5.00
  -9   9   4   27.90    5.50
   9   9  -4   27.90    4.10
   9   9  -4   30.20    4.40
   9   9  -4   35.00    6.10
   7  -9  -4  115.49    7.60
  -7  -9   4  114.19    8.90
  -7  -9   4  112.59    8.10
   7  -9  -4  100.19    8.00
  -7   9   4  108.99    9.80
   7   9  -4  106.99    7.60
  -7   9   4  119.59    7.20
   7   9  -4  103.29    9.70
  -7   9   4   92.39   12.80
   7   9  -4  100.99    7.30
  -5  -9   4   23.70    4.60
   5  -9  -4   16.50    2.90
   5  -9  -4   13.80    6.60
  -5  -9   4   13.30    4.00
   5   9  -4   27.00    3.90
  -5   9   4   21.10    3.60
  -5   9   4    8.90    5.00
   5   9  -4   18.00    3.10
  -5   9   4   11.40    6.60
  -3  -9   4    8.40    2.40
   3  -9  -4   11.00    3.00
   3  -9  -4   12.60    3.40
  -3  -9   4    3.40    3.90
   3   9  -4   -0.20    4.30
   3   9  -4    7.30    2.70
  -3   9   4   12.10    2.90
   1  -9  -4   48.80    5.50
   1  -9  -4   58.49    6.30
  -1  -9   4   55.79    4.90
  -1  -9   4   58.79    8.00
  -1  -9   4   55.49    7.50
  -1   9   4   61.49    9.80
  -1   9   4   67.79    6.00
   1   9  -4   58.59    5.80
   1  -9   4  146.59    9.70
  -1  -9  -4  157.58   11.20
   1  -9   4  162.08   10.80
  -1  -9  -4  158.08    9.80
  -1  -9  -4  158.58   12.00
   1   9   4  164.18   10.40
  -1   9  -4  163.38   10.90
  -3  -9  -4   10.80    2.80
  -3  -9  -4    3.90    4.40
   3  -9   4   15.60    3.30
   3  -9   4   15.20    2.90
  -3   9  -4   20.80    3.90
  -3   9  -4   14.10    4.00
   3   9   4   17.30    3.10
  -5  -9  -4   -1.10    4.50
   5  -9   4    8.10    2.50
  -5  -9  -4    3.00    2.80
   5   9   4    7.20    2.70
  -5   9  -4    2.20    4.70
  -5   9  -4    3.70    2.10
  -7  -9  -4    3.00    3.30
  -7  -9  -4    6.80    4.90
   7  -9   4    7.70    2.80
  -7   9  -4    5.50    2.20
   7   9   4    3.30    2.60
  -7   9  -4    7.40    6.20
  -9  -9  -4   12.10    4.00
  -9  -9  -4   15.30    5.20
   9  -9   4   10.00    2.80
  -9   9  -4    6.10    2.30
   9   9   4   11.00    2.60
  -9   9  -4   20.70    7.20
   9   9   4    7.80    5.00
 -11  -9  -4    0.70    3.80
  11  -9   4    0.90    2.70
  11  -9   4   -0.80    2.60
 -11  -9  -4   -3.20    7.50
  11   9   4   -5.20    4.20
  11   9   4    0.10    2.20
 -11   9  -4   12.00    8.20
 -11   9  -4   -1.90    2.10
  11   9   4   -0.90    2.60
 -13  -9  -4   -0.30    4.10
 -13  -9  -4   -8.90    7.40
  13  -9   4    1.50    2.30
  13  -9   4    4.30    2.60
 -13   9  -4  -11.90    9.70
  13   9   4    3.40    2.50
  13   9   4    2.70    2.10
  13   9   4    4.40    4.00
 -13   9  -4    2.20    2.00
  13   9   4   -1.70    2.30
 -15  -9  -4   12.40    3.60
 -15  -9  -4   18.60    9.70
  15  -9   4   10.00    1.90
  15  -9   4    6.60    2.10
 -15   9  -4    2.80   11.90
 -15   9  -4   15.70    3.10
  15   9   4    6.20    2.10
  15   9   4   11.70    2.00
  15   9   4    9.60    3.30
  17  -9   4    2.10    2.00
  17  -9   4   -0.10    2.10
 -17  -9  -4    6.40    3.90
 -17   9  -4    1.20    2.00
  17   9   4    3.10    2.10
  17   9   4    6.20    2.40
  17   9   4    4.90    2.80
  19  -9   4    0.70    1.80
 -19  -9  -4    7.20    3.70
  19   9   4    1.60    2.00
  19   9   4    1.00    2.60
 -19   9  -4    0.60    1.90
  18 -10  -4    2.90    1.50
 -18 -10   4   -1.50    3.60
 -18  10   4   -0.80    1.80
  18  10  -4   -4.20    2.80
  18  10  -4   -0.60    1.70
  16 -10  -4   -0.50    2.00
 -16 -10   4    0.20    3.70
  16 -10  -4   -0.60    1.90
  16  10  -4    4.30    3.40
  16  10  -4   -0.40    2.00
 -16  10   4   -1.40    1.90
 -14 -10   4    2.50    8.80
  14 -10  -4    0.10    1.90
 -14 -10   4    0.20    3.20
  14 -10  -4   -2.10    2.00
  14 -10  -4    0.90    2.00
 -14  10   4    2.80    2.00
 -14  10   4  -20.00   13.00
  14  10  -4    2.30    1.90
  14  10  -4    4.30    3.60
  12 -10  -4   -0.90    2.70
 -12 -10   4   -4.90    3.40
 -12 -10   4   -7.10    7.40
  12 -10  -4   -0.70    2.50
  12  10  -4    1.50    3.80
 -12  10   4   -3.60    2.10
 -12  10   4   13.80   10.90
  12  10  -4    1.20    2.10
  10 -10  -4   -1.00    3.30
 -10 -10   4   -1.40    6.20
 -10 -10   4    8.10    3.60
 -10  10   4   -3.30    2.20
  10  10  -4    0.20    2.30
  10  10  -4    5.00    4.70
 -10  10   4  -11.20   10.20
  10  10  -4    0.00    2.40
   8 -10  -4   -3.00    2.40
  -8 -10   4    2.40    6.10
  -8 -10   4    1.40    3.40
   8  10  -4   -8.40    4.80
  -8  10   4   -0.60    2.30
   8  10  -4   -0.70    2.70
   8  10  -4   -2.40    2.60
  -6 -10   4    5.00    3.00
  -6 -10   4   -5.00    5.80
   6 -10  -4    3.40    2.60
   6  10  -4    0.80    4.80
   6  10  -4    5.10    2.90
   6  10  -4    8.20    2.90
  -6  10   4    2.80    2.40
  -6  10   4   -3.50    5.80
   4 -10  -4    0.00    2.90
  -4 -10   4    6.60    6.30
  -4 -10   4    7.00    2.90
   4  10  -4    0.10    3.00
  -4  10   4    2.70    2.70
  -4  10   4    7.90    4.40
   4  10  -4    7.10    3.00
   2 -10  -4  113.59    7.60
   2 -10  -4  110.69    7.90
  -2 -10   4  103.39   11.70
  -2 -10   4  106.89    7.30
  -2 -10   4   79.29    9.80
   2  10  -4   86.29    7.60
   2  10  -4  117.19    8.10
  -2  10   4   99.79    8.60
   0 -10   4    9.90    3.80
   0 -10  -4   11.50    2.90
   0 -10  -4    6.10    3.60
   0  10  -4   12.90    3.70
   0  10   4    9.50    3.50
  -2 -10  -4   13.40    7.80
  -2 -10  -4    8.10    3.00
   2 -10   4    9.30    3.40
   2 -10   4   14.40    3.00
  -2 -10  -4   -1.20    4.30
  -2  10  -4    7.10    3.90
   2  10   4    7.40    3.40
  -4 -10  -4   -4.70    6.90
  -4 -10  -4   -1.80    3.00
   4 -10   4   -1.80    2.80
  -4  10  -4   -5.20    4.20
  -4  10  -4    2.40    2.90
   4  10   4   -0.50    2.70
  -6 -10  -4    1.30    3.10
   6 -10   4    2.10    2.80
  -6 -10  -4   -1.60    6.30
   6  10   4    5.10    2.50
  -6  10  -4    1.80    2.40
  -8 -10  -4   11.30    6.60
 -10 -10  -4   -8.80    7.50
  10 -10   4    3.40    2.40
  10 -10   4    3.70    2.50
 -10 -10  -4    2.40    3.40
  10  10   4   -0.20    2.20
 -10  10  -4    1.50    2.10
  10  10   4    3.80    2.10
 -12 -10  -4  -13.80    8.80
  12 -10   4    1.80    2.10
 -12 -10  -4    1.10    3.20
  12 -10   4   -0.40    2.00
  12  10   4   -2.20    4.60
 -12  10  -4    1.80    2.10
  12  10   4    0.90    1.80
  12  10   4    2.10    2.30
  14 -10   4    1.70    2.10
  14 -10   4    5.00    2.10
 -14 -10  -4   -0.60    3.30
  14  10   4   -2.40    4.00
  14  10   4    5.40    2.00
 -14  10  -4   -2.30    2.00
 -16 -10  -4   -3.20    3.20
  16 -10   4    1.90    1.80
  16 -10   4    0.90    1.80
  16  10   4    3.20    3.60
 -16  10  -4    3.20    2.00
  16  10   4    0.40    1.90
 -18 -10  -4    0.50    3.10
  18 -10   4   -0.50    1.80
  18  10   4    0.60    2.40
  18  10   4   -4.00    3.50
 -18  10  -4   -0.10    2.20
  17 -11  -4   -0.80    1.40
 -17 -11   4    0.20    2.90
  17  11  -4    1.80    1.50
  17  11  -4   -1.40    3.10
 -17  11   4    2.30    2.20
 -15 -11   4    2.10    2.80
  15 -11  -4   -0.90    1.50
  15 -11  -4    0.20    1.90
  15  11  -4    1.70    1.90
 -15  11   4    4.30    2.00
  15  11  -4   -1.20    3.10
  13 -11  -4    2.90    2.10
  13 -11  -4    7.10    2.10
 -13 -11   4    7.10    3.00
 -13  11   4    6.50    2.20
  13  11  -4    7.00    3.60
 -11 -11   4    8.80   11.20
  11 -11  -4    2.00    1.90
  11 -11  -4    2.50    2.00
 -11 -11   4    2.80    2.50
  11  11  -4    0.10    4.00
  11  11  -4    1.40    1.90
 -11  11   4    4.50    2.20
  -9 -11   4   -4.30    9.90
   9 -11  -4    2.30    3.00
  -9 -11   4    3.60    3.70
   9  11  -4    2.70    3.00
   9  11  -4    1.70    4.30
  -9  11   4    5.20    2.50
   7 -11  -4    0.80    2.30
  -7 -11   4    8.10   10.40
   7  11  -4    8.10    2.50
  -7  11   4   -4.30    7.00
   7  11  -4    5.20    2.60
  -7  11   4    3.70    2.90
  -5 -11   4   20.50   10.90
  -5 -11   4    2.10    2.80
   5  11  -4   -2.80    3.10
  -5  11   4   -3.50    3.60
   5  11  -4   -1.20    2.80
  -5  11   4   -6.70    5.10
   3 -11  -4   -4.50    2.70
  -3 -11   4    5.10    2.90
   3  11  -4    0.00    3.30
   3  11  -4    0.40    2.90
  -3  11   4   -2.40    4.60
  -1 -11   4    5.30    2.80
   1 -11  -4    1.30    3.80
  -1  11   4    3.50    3.50
   1  11  -4    2.80    3.00
   1 -11   4   25.50    5.00
  -1 -11  -4   26.80    4.60
  -1 -11  -4   16.20    4.10
   1 -11   4   13.40    4.20
   1  11   4   21.30    3.80
  -1  11  -4   24.30    4.20
  -3 -11  -4   52.49    5.40
   3 -11   4   48.60    6.30
   3  11   4   54.99    5.50
   5 -11   4    3.70    2.90
  -5 -11  -4    3.80    2.80
   5  11   4    5.90    2.60
  -7 -11  -4   10.80    3.60
  -7 -11  -4  -11.10    8.90
   7 -11   4    8.00    2.70
   7 -11   4    7.90    2.10
  -7  11  -4   11.30    3.50
   7  11   4    5.30    2.90
   7  11   4    1.60    2.30
  -7  11  -4    6.40    3.70
   9 -11   4   16.10    3.00
  -9 -11  -4    7.70    2.60
   9 -11   4    6.60    2.60
  -9  11  -4   11.10    6.40
  -9  11  -4    8.40    3.00
   9  11   4    9.70    2.10
  11 -11   4    1.40    2.20
  11 -11   4    2.60    2.00
 -11 -11  -4    7.90    3.10
  11  11   4    1.80    1.90
 -11  11  -4    3.80    2.70
  11  11   4    2.90    2.00
 -13 -11  -4    0.50    3.00
  13 -11   4    4.00    1.90
  13 -11   4    1.10    2.00
 -13  11  -4    3.30    2.60
  13  11   4    0.90    1.70
  15 -11   4    3.20    1.80
  15 -11   4   -0.10    1.90
 -15 -11  -4    5.90    3.00
  15  11   4    0.30    1.60
 -15  11  -4    6.10    3.00
  14 -12  -4    5.70    1.80
  14 -12  -4    4.00    1.50
 -14 -12   4    5.60    2.60
  14  12  -4    3.20    1.60
  12 -12  -4    6.60    1.90
 -12 -12   4    8.40    2.70
  12  12  -4    6.40    2.00
  10 -12  -4    0.00    2.00
  10 -12  -4    0.10    2.10
 -10 -12   4    0.10    2.70
  10  12  -4   -0.60    1.90
   8 -12  -4    0.50    2.50
  -8 -12   4   -0.30    2.50
   8  12  -4    0.00    2.30
  -8  12   4    9.50    5.50
   8  12  -4   -3.60    2.60
  -6 -12   4    2.60    2.50
   6 -12  -4   -0.70    2.40
   6  12  -4    0.90    2.50
   4 -12  -4   -1.20    2.60
  -4 -12   4    3.00    2.50
   4  12  -4    2.40    3.00
  -4  12   4   -1.30    3.90
  -2 -12   4    6.30    3.00
   2 -12  -4   -1.80    3.20
  -2 -12   4    7.10    5.60
  -2  12   4    0.50    3.10
   0 -12   4   -5.80    3.80
   0 -12  -4   -1.30    3.60
   0  12   4    4.30    2.80
   0  12  -4   -3.00    2.80
   0  12   4   -2.60    2.60
   2 -12   4    2.30    3.30
  -2 -12  -4    4.00    3.40
  -2 -12  -4   -7.70    4.60
   2  12   4    4.10    2.40
  -2  12  -4    0.60    3.20
   2  12   4    4.90    2.40
   4 -12   4   -0.90    2.70
  -4 -12  -4    0.90    3.00
   4  12   4   -0.40    2.30
  -4  12  -4   -0.40    3.10
   4  12   4   -2.30    2.40
   6 -12   4    1.80    2.60
  -6 -12  -4    1.10    3.00
   6 -12   4    3.80    2.50
   6  12   4    0.50    2.20
   6  12   4    2.10    2.20
  -6  12  -4   -0.90    2.90
   8 -12   4    3.50    2.50
  -8 -12  -4    4.80    2.80
   8 -12   4    5.20    2.10
   8  12   4    0.40    1.90
   8  12   4    0.00    1.80
  -8  12  -4    4.10    3.50
  10 -12   4    7.40    1.90
 -10 -12  -4    6.50    2.70
  10 -12   4    2.50    3.00
  10  12   4    5.30    1.70
  12 -12   4    2.50    1.70
 -12 -12  -4    0.70    2.70
  12 -12   4    0.90    3.60
  12  12   4    1.80    1.60
  -9 -13   4   -1.10    2.70
   9 -13  -4    2.10    1.80
   9 -13  -4    0.70    1.90
   9  13  -4    2.00    2.00
   7 -13  -4    0.50    2.20
  -7 -13   4    1.50    2.80
   7  13  -4    2.60    3.50
   5 -13  -4    5.60    2.50
   5  13  -4   -3.80    2.20
  -5  13   4   -5.30    3.30
   3 -13  -4    4.50    3.20
   1 -13  -4    0.00    3.40
  -1 -13   4    2.00    4.50
  -1  13   4    2.90    2.70
   1  13  -4   -4.00    2.30
  -1 -13  -4   -7.30    4.70
   1 -13   4   -3.90    3.50
   1  13   4    1.80    2.10
   1  13   4    4.20    3.00
   3 -13   4    0.50    2.70
   3  13   4    1.50    2.20
  -3  13  -4   -4.00    2.20
   3  13   4   -3.20    2.10
   5 -13   4    1.40    2.20
   5  13   4   -3.00    1.80
   5  13   4    0.60    1.80
  -5  13  -4   -3.00    2.60
   7 -13   4    7.70    2.10
  -7  13  -4    8.40    3.30
   7  13   4    3.80    1.80
  28   0  -5    3.20    2.90
  28   0  -5    2.70    2.30
  26   0  -5   -2.30    3.80
  26   0  -5    2.70    2.70
  26   0  -5    4.10    3.30
  24   0  -5    7.40    4.80
  24   0  -5    2.70    2.70
  24   0  -5    2.80    3.40
  22   0  -5   -3.00    3.50
  22   0  -5    0.70    2.90
  22   0  -5   -6.20    3.70
  20   0  -5   -3.60    3.60
  20   0  -5    0.30    2.90
  20   0  -5   -0.10    2.70
  20   0  -5    0.00    4.50
  18   0  -5    5.30    3.30
  18   0  -5   -1.00    2.60
  18   0  -5    0.30    2.50
  18   0  -5   -0.50    3.70
  16   0  -5    0.20    3.00
  16   0  -5    2.60    5.30
  16   0  -5   -1.50    2.50
  16   0  -5    4.80    3.40
 -14   0   5    2.20    6.40
 -14   0   5   -4.20    4.70
 -12   0   5    5.80    4.00
 -12   0   5   -0.80    3.20
 -10   0   5    2.50    2.30
 -10   0   5    2.00    2.30
  -8   0   5   -0.20    1.60
  -8   0   5    0.50    1.60
  -6   0   5   69.29    5.00
  -4   0   5    9.50    1.80
  -2   0   5    5.20    1.00
  -2   0   5    4.90    0.60
  -2   0   5    4.70    0.90
   0   0   5    8.70    1.20
   0   0  -5    8.10    1.30
   0   0  -5    7.80    1.00
   0   0   5    7.90    0.80
   0   0   5    7.60    1.30
  -2   0  -5    0.80    0.60
   2   0   5    1.60    0.60
  -2   0  -5   -0.30    0.90
   2   0   5    1.80    1.00
   4   0   5    1.00    1.40
  -4   0  -5    0.20    1.30
  -4   0  -5    0.90    0.60
  -6   0  -5    1.20    1.90
   6   0   5    1.70    3.20
 -10   0  -5   -0.60    1.10
 -10   0  -5   -1.00    4.40
 -12   0  -5   16.70    7.90
  14   0   5    4.00    2.40
  14   0   5   -1.20    2.80
  14   0   5    0.30    2.60
  14   0   5    0.80    2.40
 -16   0  -5    1.00    2.10
  16   0   5    1.70    2.80
  16   0   5    1.90    2.40
  16   0   5    1.80    2.60
  18   0   5   -0.50    2.80
  18   0   5    1.60    2.50
  18   0   5    2.50    3.10
  20   0   5    3.70    3.30
  20   0   5    0.40    3.50
 -20   0  -5   -2.50    4.40
  20   0   5    4.00    2.70
 -22   0  -5    2.20    6.50
  22   0   5   -1.70    2.10
  22   0   5    3.00    3.10
  22   0   5   -2.60    3.50
  24   0   5   -3.00    3.10
  24   0   5    0.60    2.20
  24   0   5    6.20    3.00
  26   0   5   -4.30    2.40
  26   0   5    2.00    2.00
  26   0   5    3.30    3.20
  27  -1  -5    0.70    2.40
  27  -1  -5   -3.60    2.90
  27   1  -5   -3.30    3.70
  27   1  -5    4.20    3.00
  27   1  -5    4.10    2.60
  25  -1  -5    1.60    2.80
  25  -1  -5    2.90    2.30
  25   1  -5    4.00    3.50
  25   1  -5    6.60    2.40
  25   1  -5   -1.60    3.30
  23  -1  -5   16.80    3.30
  23  -1  -5    3.60    4.60
  23  -1  -5   21.60    3.70
  23   1  -5   13.90    3.80
  23   1  -5   16.60    3.30
  23   1  -5   19.90    4.00
  21  -1  -5    2.80    2.90
  21  -1  -5    5.60    4.40
  21  -1  -5   -0.20    3.30
  21  -1  -5    1.50    3.90
  21   1  -5    7.70    3.00
  21   1  -5    4.80    3.40
 -21   1   5   -1.10    4.30
  21   1  -5   -0.20    3.30
  19  -1  -5    3.10    2.60
  19  -1  -5    3.30    2.80
  19  -1  -5   -5.10    3.00
  19  -1  -5    5.10    3.80
  19   1  -5    3.00    3.10
  19   1  -5    3.10    2.90
  19   1  -5    4.20    3.50
 -19   1   5    1.40    2.80
  17  -1  -5   33.80    4.50
  17  -1  -5   34.10    4.80
  17  -1  -5   36.20    4.10
  17  -1  -5   25.80    4.40
  17   1  -5   32.30    5.10
  17   1  -5   43.50    4.70
  17   1  -5   42.80    5.30
 -15  -1   5   52.99   10.50
  15  -1  -5   41.10    4.60
  15  -1  -5   36.50    4.50
 -15   1   5   20.00    9.30
  15   1  -5   42.60    4.50
  15   1  -5   43.10    5.80
 -13  -1   5    1.90    4.00
 -13  -1   5    4.10    5.30
 -13   1   5    1.50    4.20
 -13   1   5    1.60    4.80
 -11  -1   5    7.40    3.30
 -11  -1   5    5.80    2.90
 -11   1   5   10.80    3.90
  -9  -1   5   50.09    4.60
  -9  -1   5   49.50    4.60
  -9   1   5   34.40    4.40
  -7  -1   5 3408.26  182.98
   7  -1  -5 3263.67  183.28
  -7   1   5 3353.56  183.28
   5  -1  -5  934.41   52.19
  -5  -1   5  931.21   51.69
  -5   1   5  956.80   52.29
   3  -1  -5  301.47   16.80
  -3  -1   5  288.47   16.10
  -3   1   5  275.77   16.10
  -3   1   5  306.47   16.80
  -1  -1   5  284.57   17.40
   1  -1  -5  323.07   17.90
   1  -1  -5  327.37   18.00
  -1   1   5  322.67   17.90
  -1   1   5  307.17   17.40
   1   1  -5  304.07   17.50
  -1   1   5  344.57   18.10
  -1  -1  -5 4693.63  264.07
  -1  -1  -5 4947.80  263.77
   1   1   5 4792.02  264.07
  -1   1  -5 4881.11  263.77
  -3  -1  -5  221.08   13.10
  -3  -1  -5  233.88   14.00
  -3  -1  -5  236.98   13.30
   3   1   5  234.58   14.00
  -3   1  -5  238.18   13.90
   3   1   5  250.67   13.30
  -3   1  -5  229.78   13.10
  -5  -1  -5  123.89    7.10
  -5  -1  -5  127.09    8.50
   5   1   5  129.09    8.50
  -5   1  -5  137.59    8.50
  -5   1  -5  109.59    7.20
  -7  -1  -5   68.99    4.10
  -7  -1  -5   79.49    6.40
   7   1   5   74.39    6.60
  -7   1  -5   58.79    6.10
  -7   1  -5   54.79    4.00
  -9  -1  -5    7.00    1.30
  -9  -1  -5    8.10    3.90
  -9   1  -5    7.60    1.40
  -9   1  -5    9.60    3.90
   9   1   5   10.60    4.70
 -11  -1  -5  122.49   13.40
 -11  -1  -5  118.39    7.20
 -11   1  -5  112.09   12.90
 -11   1  -5  120.79    7.20
  13  -1   5    5.20    2.80
 -13  -1  -5    5.30    1.60
  13  -1   5    9.50    2.40
 -13   1  -5    7.10    1.70
  13   1   5    4.80    2.80
  13   1   5    9.10    2.60
  13   1   5    4.90    3.10
  15  -1   5    9.10    2.50
  15  -1   5    8.10    2.70
  15  -1   5    8.80    2.40
  15  -1   5    6.00    2.90
  15   1   5    8.10    2.50
  15   1   5    9.80    2.80
 -15   1  -5    6.70    2.20
  15   1   5   10.10    2.80
  17  -1   5   -2.70    2.20
 -17  -1  -5   -1.30    2.70
  17  -1   5    4.10    3.00
  17  -1   5    2.00    2.90
 -17   1  -5    2.50    2.60
  17   1   5    3.10    2.60
  17   1   5   -1.00    2.30
  17   1   5    6.30    3.00
  19  -1   5   16.60    3.10
 -19  -1  -5   10.40    4.00
  19  -1   5   15.50    3.50
  19  -1   5   13.80    3.90
 -19   1  -5   10.30    3.80
  19   1   5   13.20    3.40
  19   1   5   13.80    3.20
  19   1   5   12.40    3.00
  21  -1   5    1.60    3.40
  21  -1   5   -4.60    3.70
 -21  -1  -5    6.40    5.60
  21  -1   5    0.80    2.50
  21   1   5    0.20    2.50
  21   1   5    0.50    3.60
 -21   1  -5    1.70    5.20
  21   1   5    7.40    3.40
  23  -1   5    1.90    3.50
 -23  -1  -5  -13.00    8.30
  23  -1   5    3.30    2.60
  23  -1   5   -2.20    1.90
  23   1   5    2.20    2.60
 -23   1  -5   -5.50    7.90
  23   1   5   -4.70    2.90
  23   1   5   -0.80    1.90
  25  -1   5   -0.30    1.90
  25  -1   5    2.20    3.30
  25   1   5    0.90    2.80
  25   1   5   -1.30    2.90
  25   1   5    1.20    2.00
  28  -2  -5    1.90    2.10
  28  -2  -5    4.40    2.70
  28   2  -5   -2.20    4.20
  28   2  -5    2.00    3.70
  28   2  -5    6.20    2.70
  26  -2  -5   -1.70    2.30
  26  -2  -5    7.80    3.30
  26   2  -5    3.90    2.70
  26   2  -5    2.20    2.90
  26   2  -5    2.10    3.40
  24  -2  -5    4.00    3.50
  24  -2  -5    2.90    3.20
  24  -2  -5    7.50    2.90
  24   2  -5   -2.70    3.30
  24   2  -5    4.20    3.30
  24   2  -5    7.00    6.50
 -24   2   5   20.00    8.00
  22  -2  -5   16.10    3.80
  22  -2  -5   13.60    3.90
  22  -2  -5   12.60    3.20
 -22   2   5   19.80    8.00
  22   2  -5   16.10    3.90
  22   2  -5   25.50    3.70
  22   2  -5   22.70    4.40
  20  -2  -5   47.00    5.20
  20  -2  -5   35.40    4.70
  20   2  -5   51.69    5.70
  20   2  -5   52.69    5.30
  20   2  -5   50.99    6.20
 -20   2   5   55.19    6.00
  18  -2  -5   23.70    4.50
  18  -2  -5   15.50    3.00
  18  -2  -5   18.60    3.00
 -18   2   5   18.90    2.90
  18   2  -5   20.00    4.00
  18   2  -5   16.90    3.40
  18   2  -5   24.70    4.20
  18   2  -5   23.10    3.90
  16  -2  -5    6.40    2.80
  16  -2  -5    2.30    2.60
  16  -2  -5    4.90    2.20
  16   2  -5   -0.70    3.30
  16   2  -5    4.90    2.80
 -16   2   5    3.40    3.60
  16   2  -5    1.10    3.60
  16   2  -5    2.40    3.00
 -14  -2   5  829.52   45.80
  14  -2  -5  686.23   41.80
  14  -2  -5  852.21   42.20
 -14   2   5  682.83   45.90
 -14   2   5  688.63   44.10
 -14   2   5  791.42   41.70
 -12  -2   5   15.20    4.80
 -12  -2   5    9.20    4.20
 -12   2   5   10.10    4.10
 -12   2   5    6.80    4.80
 -12   2   5    7.80    1.60
  10  -2  -5   36.10    6.80
 -10  -2   5   54.99    5.90
 -10   2   5   44.50    3.10
 -10   2   5   46.50    5.70
  -8  -2   5  111.79    7.50
   8  -2  -5  112.19    8.10
  -8   2   5  111.29    6.50
  -8   2   5  114.79    8.00
  -6  -2   5 3323.07  172.58
   6  -2  -5 3102.49  173.18
  -6   2   5 3115.19  173.28
   6   2  -5 3394.56  172.58
  -6   2   5 2833.72  172.08
   4  -2  -5 1302.47   68.59
  -4  -2   5 1209.68   67.59
  -4   2   5 1260.67   68.69
  -4   2   5 1176.68   67.69
  -2  -2   5 2358.96  133.09
   2  -2  -5 2316.07  133.19
   2  -2  -5 2516.75  133.89
  -2   2   5 2571.64  133.99
  -2   2   5 2270.17  133.09
  -2   2   5 2594.14  134.09
   0  -2   5  446.06   25.90
   0  -2  -5  485.95   26.60
   0  -2  -5  485.65   26.80
   0   2  -5  430.96   25.90
   0   2   5  480.35   26.80
   0   2   5  490.45   26.60
  -2  -2  -5   32.90    3.70
  -2  -2  -5   36.70    3.20
  -2  -2  -5   35.80    2.50
   2   2   5   33.70    2.50
   2   2   5   37.90    3.70
   2   2   5   35.80    3.20
  -4  -2  -5  638.74   34.40
   4  -2   5  585.44   33.90
  -4  -2  -5  617.94   35.20
   4  -2   5  611.24   34.60
  -4   2  -5  618.04   34.90
   4   2   5  620.84   35.10
  -6  -2  -5    1.70    1.40
  -6  -2  -5    1.90    0.90
  -6  -2  -5    0.10    2.30
   6  -2   5    0.10    1.70
  -6   2  -5   -1.70    2.20
   6   2   5   -0.10    2.20
  -8  -2  -5   58.69    3.80
  -8  -2  -5   45.60    7.10
   8   2   5   54.99    7.20
  -8   2  -5   52.39    3.70
  -8   2  -5   57.69    6.90
 -10  -2  -5   -3.90    5.00
 -10  -2  -5    1.10    1.30
  10   2   5    2.20    6.00
 -10   2  -5   -2.00    5.00
 -10   2  -5    4.20    1.30
 -12  -2  -5   10.30    2.00
 -12  -2  -5   12.60    8.50
  12   2   5   12.30    2.20
 -12   2  -5   10.10    1.90
  12   2   5   10.80    2.50
  14  -2   5    2.40    2.60
 -14  -2  -5    1.30    1.80
  14  -2   5    0.60    3.40
  14  -2   5    3.80    2.30
  14  -2   5    3.20    2.40
  14   2   5   -1.80    2.20
  14   2   5    1.80    2.50
  14   2   5    1.30    2.50
  14   2   5    0.50    2.60
 -14   2  -5    0.30    1.50
  16  -2   5    4.90    2.30
  16  -2   5    4.00    2.60
  16  -2   5    4.40    2.40
 -16  -2  -5    4.60    2.60
  16  -2   5    8.30    3.30
  16  -2   5    4.80    3.40
  16   2   5    9.60    3.90
 -16   2  -5    6.40    2.60
  16   2   5    7.70    2.50
  16   2   5    8.10    3.10
  18  -2   5   14.20    3.60
  18  -2   5    7.30    3.20
  18  -2   5    9.20    2.70
 -18  -2  -5    3.80    3.60
 -18   2  -5   11.40    3.20
  18   2   5   16.00    3.60
  18   2   5    8.30    2.70
  18   2   5   10.10    2.80
  20  -2   5   33.60    5.30
  20  -2   5   28.70    4.10
 -20  -2  -5   18.90    9.30
  20  -2   5   31.60    5.70
  20   2   5   30.30    5.30
  20   2   5   27.50    4.30
  20   2   5   29.00    5.10
 -20   2  -5   23.60    6.00
  22  -2   5    4.90    2.60
 -22  -2  -5    4.10    7.30
  22  -2   5   -5.60    4.10
  22  -2   5    3.90    3.90
  22   2   5    4.30    4.50
  22   2   5    1.90    2.80
 -22   2  -5    2.60    4.00
  22   2   5    2.60    3.60
  24  -2   5    9.50    3.30
  24  -2   5    5.50    2.00
  24  -2   5    5.30    4.10
  24   2   5    9.70    2.40
  24   2   5    4.80    2.90
  24   2   5    2.90    2.70
 -24   2  -5    2.90    4.10
  26  -2   5    1.50    2.00
  26  -2   5    2.60    3.10
  26   2   5   -2.20    2.50
  26   2   5    3.40    2.10
 -26   2  -5    5.00    5.20
  26   2   5    0.50    3.20
  27  -3  -5    1.00    3.00
  27  -3  -5   -3.50    2.10
  27   3  -5    2.00    2.60
  27   3  -5    2.00    2.90
  25  -3  -5    1.70    3.00
  25  -3  -5    3.50    3.00
  25  -3  -5    0.80    2.30
  25   3  -5   -0.30    2.70
  25   3  -5   -1.50    4.00
  25   3  -5   -3.30    2.90
  23  -3  -5   10.20    2.80
  23  -3  -5   13.00    3.40
  23  -3  -5    9.80    2.80
  23   3  -5    7.10    4.10
 -23   3   5   11.00    6.30
  23   3  -5   15.60    3.30
  23   3  -5   10.00    3.00
  21  -3  -5   25.60    4.10
  21  -3  -5   23.50    4.10
  21  -3  -5   26.20    4.30
  21   3  -5   19.10    4.00
  21   3  -5   23.30    3.80
 -21   3   5   15.60    4.80
  21   3  -5   29.40    4.30
  21   3  -5   23.60    3.80
  19  -3  -5   40.60    4.50
  19  -3  -5   39.20    5.00
  19  -3  -5   42.20    4.70
  19   3  -5   38.90    4.60
  19   3  -5   39.30    5.40
  19   3  -5   49.60    4.90
  19   3  -5   38.30    6.60
 -19   3   5   42.40    5.30
  17  -3  -5  109.19    7.10
  17  -3  -5   98.69    6.70
  17  -3  -5   99.39    6.80
 -17  -3   5   95.29    7.00
  17   3  -5  103.09    7.00
 -17   3   5   99.29    6.90
  17   3  -5  101.69    7.20
  17   3  -5   75.39    8.50
  17   3  -5   92.59    7.30
  15  -3  -5    3.80    2.50
  15  -3  -5    0.40    2.30
  15  -3  -5    0.00    2.70
  15   3  -5    4.50    2.90
  15   3  -5    4.60    2.30
  15   3  -5    5.20    3.20
 -13  -3   5  583.74   34.90
 -13  -3   5  605.04   36.00
  13  -3  -5  549.65   36.00
 -13   3   5  628.54   32.40
 -13   3   5  541.15   36.80
 -13   3   5  569.24   35.60
  11  -3  -5   40.50    6.40
 -11  -3   5   38.40    5.90
 -11   3   5   41.90    7.80
 -11   3   5   45.50    3.50
  -9  -3   5   13.80    1.80
   9  -3  -5    8.20    3.90
  -9  -3   5   13.10    3.10
  -9   3   5   12.80    3.50
  -9   3   5   17.60    2.00
   7  -3  -5   57.49    6.10
  -7  -3   5   56.59    3.70
  -7  -3   5   63.19    4.90
  -7   3   5   49.20    5.70
   7   3  -5   61.09    4.70
  -7   3   5   59.49    3.80
   5  -3  -5   35.40    5.20
  -5  -3   5   33.40    2.50
   5   3  -5   35.20    3.10
  -5   3   5   38.60    4.40
  -5   3   5   39.00    2.60
   3  -3  -5   91.29    6.60
   3  -3  -5   79.79    5.30
  -3   3   5   84.39    5.20
  -3   3   5   94.89    6.60
  -1  -3   5   27.70    2.00
   1  -3  -5   24.60    3.50
   1  -3  -5   23.10    2.20
  -1   3   5   20.90    3.20
  -1   3   5   21.10    2.00
  -1   3   5   20.80    3.90
   1   3  -5   26.10    2.20
  -1  -3  -5  362.66   20.70
  -1  -3  -5  347.87   19.70
  -1  -3  -5  370.96   21.00
   1  -3   5  344.37   20.80
   1  -3   5  349.87   19.70
   1   3   5  359.46   21.00
   1   3   5  346.07   19.70
   1   3   5  361.86   20.70
  -1   3  -5  338.17   19.60
   3  -3   5  185.08   11.50
  -3  -3  -5  178.98   10.40
   3  -3   5  177.88   10.30
  -3  -3  -5  182.28   11.30
  -3  -3  -5  176.28   11.80
   3   3   5  188.08   10.70
  -3   3  -5  177.58   10.30
   3   3   5  178.58   11.40
   5  -3   5  170.88   11.10
  -5  -3  -5  193.38   13.10
  -5  -3  -5  201.68   11.20
   5  -3   5  198.88   12.40
  -5  -3  -5  195.08   12.10
  -5   3  -5  206.58   12.80
  -5   3  -5  181.88   11.10
   5   3   5  209.28   13.00
  -7  -3  -5  330.67   19.10
  -7  -3  -5  326.87   19.90
   7  -3   5  349.07   20.30
  -7  -3  -5  332.87   21.40
  -7   3  -5  363.66   21.30
  -7   3  -5  341.37   19.10
   7   3   5  330.87   21.30
  -9  -3  -5   22.10    2.70
   9  -3   5   18.30    4.20
  -9  -3  -5   23.10    6.10
  -9   3  -5   20.70    2.50
   9   3   5   14.60    5.70
  -9   3  -5   20.20    5.30
 -11  -3  -5   44.20    9.90
 -11  -3  -5   59.49    4.60
  11   3   5   64.39    6.60
 -11   3  -5   60.79    4.40
  13  -3   5    9.30    3.10
  13  -3   5    7.10    3.10
  13  -3   5   10.40    2.50
  13  -3   5    9.20    2.00
 -13  -3  -5    8.90    2.10
  13   3   5    9.90    2.60
  13   3   5   10.00    2.40
  13   3   5   17.70    2.80
  13   3   5   12.50    3.00
 -13   3  -5    8.20    1.90
  15  -3   5   29.20    4.40
  15  -3   5   27.50    4.30
 -15  -3  -5   27.30    4.20
  15  -3   5   29.30    3.80
  15  -3   5   22.90    4.00
  15   3   5   34.00    4.10
  15   3   5   24.10    4.20
  15   3   5   36.40    5.00
 -15   3  -5   30.80    3.80
  17  -3   5    5.90    2.80
  17  -3   5    6.80    2.50
 -17  -3  -5    7.20    3.50
  17  -3   5    5.20    3.60
  17  -3   5    6.00    3.10
  17  -3   5    9.80    2.60
 -17   3  -5    7.10    3.90
  17   3   5    6.30    2.60
  17   3   5   10.10    3.20
  17   3   5    5.70    3.30
 -17   3  -5    3.10    2.80
 -19  -3  -5    4.00    4.90
  19  -3   5    3.00    3.70
  19  -3   5    1.40    2.60
  19  -3   5    4.20    4.30
  19  -3   5    4.60    3.30
  19   3   5    3.20    3.30
  19   3   5    3.10    2.60
 -19   3  -5   -1.20    3.70
  19   3   5    7.90    3.20
 -19   3  -5    3.80    3.90
  21  -3   5    8.20    2.60
 -21  -3  -5    1.50    6.70
  21  -3   5    3.10    4.70
  21  -3   5    8.60    3.70
  21   3   5    5.40    3.20
  21   3   5    7.20    2.70
  21   3   5    6.70    3.00
 -21   3  -5    5.30    5.60
 -21   3  -5    1.90    3.60
  23  -3   5    5.70    2.30
  23  -3   5    1.60    3.30
  23  -3   5   -0.90    4.60
  23   3   5    5.10    2.40
 -23   3  -5   -4.40    3.60
  23   3   5   -1.60    2.80
  23   3   5    0.00    3.00
  25  -3   5   -1.30    2.80
  25  -3   5   -0.10    2.00
  25   3   5   -2.30    2.10
  25   3   5    4.50    2.90
  25   3   5    0.50    2.30
  26  -4  -5    9.40    2.10
  26  -4  -5    2.60    3.10
  26  -4  -5    5.10    3.40
  26   4  -5    4.30    2.70
  26   4  -5    0.40    2.70
  24  -4  -5   -1.50    2.40
  24  -4  -5    2.80    2.60
  24  -4  -5    1.10    2.10
 -24   4   5    5.20   10.10
  24   4  -5    1.00    2.60
  24   4  -5    1.00    3.00
  22  -4  -5    1.40    3.20
  22  -4  -5    1.10    2.50
  22  -4  -5    2.00    2.90
  22   4  -5   -2.30    2.80
 -22   4   5   -0.60    5.60
  22   4  -5    1.10    3.10
  22   4  -5   -4.00    3.10
 -20  -4   5   46.40    7.60
  20  -4  -5   55.29    5.00
  20  -4  -5   45.20    5.60
  20  -4  -5   44.90    5.10
  20   4  -5   57.49    5.40
 -20   4   5   57.89    6.80
  20   4  -5   57.59    5.60
  20   4  -5   49.30    4.90
 -18  -4   5   18.30    3.90
  18  -4  -5   21.10    3.20
  18  -4  -5   24.00    3.80
  18  -4  -5   25.80    4.80
 -18   4   5   24.30    3.60
  18   4  -5   25.20    3.50
  18   4  -5   28.20    3.60
  18   4  -5   30.40    4.90
 -16  -4   5   -0.60    2.50
  16  -4  -5    3.00    2.90
  16  -4  -5    0.90    2.50
  16  -4  -5    7.10    2.50
  16   4  -5    3.00    2.50
  16   4  -5    4.70    2.80
  16   4  -5    1.40    2.70
 -16   4   5    4.00    2.20
  14  -4  -5   29.10    4.70
 -14  -4   5   21.80    3.50
  14  -4  -5   21.30    2.90
  14  -4  -5   19.80    2.80
  14  -4  -5   20.80    3.50
 -14   4   5   22.30    3.00
  14   4  -5   20.50    3.80
  14   4  -5   22.40    3.00
  14   4  -5   21.80    3.30
 -12  -4   5  441.06   22.60
 -12  -4   5  361.06   28.00
  12  -4  -5  436.36   22.60
  12  -4  -5  340.77   27.80
 -12   4   5  438.46   22.70
 -12   4   5  378.66   27.10
  12   4  -5  376.46   22.70
 -10  -4   5    1.90    4.30
  10  -4  -5    5.00    6.60
 -10  -4   5    1.40    1.40
 -10  -4   5    6.50    6.10
  10   4  -5    4.50    4.50
 -10   4   5    5.70    5.50
 -10   4   5    2.10    1.50
   8  -4  -5   35.30    6.00
  -8  -4   5   27.50    4.00
  -8  -4   5   32.70    2.70
  -8   4   5   27.10    2.80
   8   4  -5   38.70    5.20
  -8   4   5   24.70    4.80
   6  -4  -5  370.06   23.30
  -6  -4   5  390.06   21.20
  -6   4   5  371.06   21.30
   6   4  -5  396.46   21.90
  -6   4   5  366.66   23.20
   4  -4  -5   10.10    3.20
   4  -4  -5    8.80    1.80
  -4  -4   5   10.20    1.80
   4   4  -5   13.20    2.40
  -4   4   5   11.40    1.70
  -4   4   5   12.00    2.80
   2  -4  -5  285.87   17.00
  -2  -4   5  259.77   17.10
  -2  -4   5  268.37   15.30
   2  -4  -5  271.67   15.40
  -2   4   5  273.67   15.30
   2   4  -5  258.37   15.30
  -2   4   5  268.07   17.30
  -2   4   5  271.67   16.90
   2   4  -5  279.87   16.30
   0  -4   5   39.60    5.40
   0  -4   5   44.20    3.10
   0  -4  -5   36.30    5.00
   0  -4  -5   38.60    3.20
   0   4   5   39.30    3.00
   0   4   5   39.20    5.10
   0   4   5   35.90    5.10
   0   4  -5   43.70    3.10
  -2  -4  -5   35.30    2.90
   2  -4   5   34.50    2.90
  -2  -4  -5   36.20    5.20
   2  -4   5   38.90    5.40
  -2   4  -5   34.00    2.80
   2   4   5   30.70    3.00
   2   4   5   41.70    5.10
   2   4   5   36.90    6.20
  -4  -4  -5   79.09    7.60
   4  -4   5   85.49    5.60
   4  -4   5   81.79    8.00
  -4  -4  -5   88.19    5.70
  -4  -4  -5   94.99    8.40
   4   4   5   87.69    8.50
  -4   4  -5   89.29    5.50
   6  -4   5  466.05   26.70
  -6  -4  -5  407.46   26.00
  -6  -4  -5  420.26   24.70
  -6  -4  -5  402.16   27.00
  -6   4  -5  462.15   24.60
   6   4   5  420.76   27.00
  -6   4  -5  498.05   27.10
  -8  -4  -5   23.10    6.50
  -8  -4  -5   30.70    5.90
   8  -4   5   22.80    6.00
  -8  -4  -5   33.90    3.30
  -8   4  -5   23.70    2.80
   8   4   5   23.90    7.00
  -8   4  -5   34.70    6.30
  10  -4   5    3.50    1.90
 -10  -4  -5    4.50    1.80
 -10  -4  -5  -18.00    8.80
 -10   4  -5    1.60    1.70
  10   4   5    4.60    2.00
  12  -4   5    4.20    2.40
  12  -4   5    3.60    2.40
  12  -4   5    3.90    2.00
  12  -4   5    4.40    3.50
 -12  -4  -5    3.10    1.90
  12   4   5    4.40    2.20
 -12   4  -5    6.90    3.60
  12   4   5    3.90    3.40
  12   4   5    2.60    3.30
 -12   4  -5    6.30    1.70
  12   4   5    3.50    2.30
  14  -4   5   15.70    2.60
  14  -4   5   12.80    2.30
  14  -4   5   16.40    3.10
  14  -4   5   18.00    2.90
 -14  -4  -5   14.60    3.00
  14   4   5   16.30    3.00
 -14   4  -5   23.50    3.60
  14   4   5   17.50    2.80
  14   4   5   11.60    2.40
  14   4   5   17.20    3.40
  14   4   5   12.90    2.90
 -14   4  -5   14.80    3.90
  16  -4   5    2.80    2.80
  16  -4   5    1.70    2.20
  16  -4   5    1.40    2.60
  16  -4   5    6.60    2.60
 -16  -4  -5    5.80    3.40
  16   4   5    0.70    2.90
 -16   4  -5   -4.40    3.40
  16   4   5    6.90    2.90
 -16   4  -5    3.40    2.60
  16   4   5    0.80    2.60
  16   4   5    1.00    2.40
  18  -4   5   18.40    4.90
 -18  -4  -5   22.90    4.80
  18  -4   5   16.90    3.60
  18  -4   5   19.30    3.50
  18  -4   5   12.70    3.00
 -18   4  -5   19.30    3.60
 -18   4  -5   18.30    4.10
  18   4   5   13.80    3.40
  18   4   5   21.20    3.50
  18   4   5   16.00    3.80
  20  -4   5    3.00    2.60
  20  -4   5    3.20    3.80
  20  -4   5    5.80    5.30
 -20  -4  -5    2.90    6.40
  20  -4   5    5.40    3.30
 -20   4  -5    0.40    3.30
  20   4   5    4.40    2.60
  20   4   5   -3.20    3.40
  20   4   5    0.70    3.30
 -20   4  -5    1.00    5.10
  22  -4   5    2.30    2.20
 -22  -4  -5   -1.60   10.10
  22  -4   5    5.90    3.40
 -22   4  -5    4.30    7.20
 -22   4  -5    5.90    3.20
  22   4   5    3.00    2.30
  22   4   5    8.30    3.40
  22   4   5    8.30    2.70
  24  -4   5    0.50    1.90
  24   4   5   -1.10    3.40
  24   4   5    0.10    2.40
  24   4   5    1.80    2.10
 -24   4  -5    0.00    3.40
  25  -5  -5    4.40    3.00
  25  -5  -5    0.00    2.00
  25  -5  -5    1.40    2.70
 -25   5   5    5.30    4.40
  25   5  -5    1.70    2.70
  25   5  -5   -1.50    2.80
  23  -5  -5   -0.40    1.90
  23  -5  -5    1.30    2.20
  23  -5  -5    0.00    2.40
  23   5  -5   -0.10    2.60
  23   5  -5    2.70    2.40
  23   5  -5    5.90    2.80
 -23   5   5   -0.70    4.30
 -23   5   5  -14.10    7.00
  21  -5  -5    1.70    2.60
  21  -5  -5    3.00    3.00
 -21  -5   5   -0.90    6.20
  21  -5  -5   -1.20    2.60
  21   5  -5    7.20    3.00
 -21   5   5    3.70    5.30
  21   5  -5    0.30    3.30
 -21   5   5   -1.00    4.20
  21   5  -5    7.00    3.10
  19  -5  -5   12.30    3.50
  19  -5  -5   10.00    2.80
 -19  -5   5   11.20    4.70
  19  -5  -5   12.20    3.10
  19   5  -5   22.90    3.80
 -19   5   5    9.40    4.10
  19   5  -5   15.30    3.30
  19   5  -5   15.90    3.60
  17  -5  -5    2.60    2.40
  17  -5  -5    3.60    2.90
  17  -5  -5    2.70    2.30
  17  -5  -5    5.30    2.50
 -17  -5   5    2.30    3.40
  17   5  -5    4.20    2.30
  17   5  -5   -3.30    3.00
  17   5  -5    4.70    2.70
 -17   5   5    2.40    2.80
  15  -5  -5    4.70    3.10
  15  -5  -5    5.90    2.60
  15  -5  -5    1.70    2.10
 -15  -5   5    2.90    2.50
  15  -5  -5    3.00    2.50
  15   5  -5    4.60    2.50
  15   5  -5    3.70    2.30
  15   5  -5    0.40    3.00
 -15   5   5    3.50    2.20
 -13  -5   5   15.70    2.40
  13  -5  -5   15.70    3.50
  13  -5  -5   19.40    2.80
  13  -5  -5   21.00    2.60
 -13   5   5   21.50    3.00
  13   5  -5   17.70    3.70
  13   5  -5   19.10    2.80
  13   5  -5   20.40    3.00
  11  -5  -5    1.30    2.90
  11  -5  -5   -0.70    2.40
 -11  -5   5    3.70    1.70
  11  -5  -5   -1.40    2.20
 -11   5   5   -9.80    9.20
 -11   5   5    1.90    1.90
  11   5  -5    3.40    2.50
  11   5  -5    3.30    2.40
  -9  -5   5   31.20    3.00
  -9  -5   5   25.10    9.10
  -9   5   5   23.80    3.10
  -9   5   5   21.80    7.30
  -7  -5   5  102.39   12.60
  -7  -5   5  112.79    6.80
   7  -5  -5  102.59   12.00
  -7   5   5  106.49   11.50
  -7   5   5  102.19    6.80
   7   5  -5  110.79    9.10
   5  -5  -5  147.09   12.40
  -5  -5   5  140.99   12.60
  -5  -5   5  145.59    8.70
   5   5  -5  144.69   10.50
  -5   5   5  144.09    8.70
  -5   5   5  141.89   11.90
  -5   5   5  139.79   14.10
   3  -5  -5  298.77   18.00
   3  -5  -5  307.97   20.60
  -3  -5   5  343.37   18.10
  -3  -5   5  318.17   20.70
  -3   5   5  309.47   20.40
   3   5  -5  339.87   19.60
  -3   5   5  320.17   18.10
  -3   5   5  296.37   21.00
   1  -5  -5  106.59    6.80
   1  -5  -5   94.39    9.80
  -1  -5   5   97.69    9.90
  -1  -5   5  105.49    6.70
  -1   5   5  108.89    9.60
  -1   5   5  115.69   11.30
  -1   5   5  110.89    6.70
   1   5  -5  103.89    6.70
   1   5  -5  112.29    9.50
   1  -5   5   78.59    5.30
  -1  -5  -5   80.89    8.60
  -1  -5  -5   80.19    5.50
   1  -5   5   80.19    9.20
   1   5   5   80.49    5.40
   1   5   5   83.79   10.00
  -1   5  -5   78.59    5.30
  -3  -5  -5  500.15   28.30
   3  -5   5  535.75   28.30
   3  -5   5  495.35   30.70
  -3  -5  -5  492.05   30.40
  -3   5  -5  512.65   28.20
   3   5   5  480.25   30.80
  -5  -5  -5  189.58   14.50
  -5  -5  -5  200.38   11.50
  -5  -5  -5  190.28   15.40
   5  -5   5  198.38   15.50
   5  -5   5  177.68   11.60
  -5   5  -5  191.18   11.30
   5   5   5  197.08   16.20
  -7  -5  -5   49.80    4.40
   7  -5   5   33.20    9.10
  -7  -5  -5   69.39   12.70
  -7  -5  -5   42.00    7.70
  -7   5  -5   48.20    8.20
  -7   5  -5   54.99    4.10
  -9  -5  -5   62.49   11.50
   9  -5   5   88.99    7.80
   9  -5   5   78.79    5.60
   9  -5   5   87.29    5.80
  -9  -5  -5   75.09    5.80
   9   5   5   68.69    5.60
  -9   5  -5   70.19    6.00
  -9   5  -5   86.89    5.70
   9   5   5   75.29    7.30
   9   5   5   78.69    6.00
  11  -5   5   31.40    4.00
  11  -5   5   28.30    4.10
 -11  -5  -5   24.00    3.40
  11  -5   5   29.60    3.70
  11  -5   5   28.10    3.70
  11   5   5   21.70    2.80
  11   5   5   27.60    5.20
  11   5   5   29.00    4.00
 -11   5  -5   30.10    3.40
  11   5   5   22.60    3.10
 -11   5  -5   27.70    5.00
  13  -5   5   17.80    2.80
  13  -5   5   20.90    3.60
  13  -5   5   21.80    3.40
 -13  -5  -5    8.20    2.80
  13  -5   5   17.10    2.90
  13   5   5   15.30    3.20
 -13   5  -5   16.20    3.30
  13   5   5   14.00    2.70
 -13   5  -5   21.00    3.70
  13   5   5    9.20    3.10
  13   5   5   11.20    2.30
  15  -5   5   10.50    2.40
  15  -5   5   10.00    2.60
 -15  -5  -5   13.40    3.50
  15  -5   5    8.70    3.20
  15  -5   5    9.50    2.20
  15   5   5   10.50    2.90
  15   5   5    9.90    2.60
 -15   5  -5    5.30    3.00
 -15   5  -5   11.40    3.00
  15   5   5   12.60    3.30
  15   5   5   11.80    3.30
  17  -5   5    9.70    3.20
  17  -5   5   10.70    3.00
  17  -5   5    9.40    3.00
 -17  -5  -5   16.30    4.70
  17  -5   5   11.50    5.40
  17  -5   5   11.70    2.50
 -17   5  -5    5.70    2.90
  17   5   5    5.10    2.70
  17   5   5    9.80    3.50
 -17   5  -5    9.50    3.40
  17   5   5    7.10    3.80
  17   5   5   14.60    3.20
  19  -5   5   11.30    4.40
  19  -5   5    6.40    2.60
  19  -5   5    6.20    3.00
 -19  -5  -5    0.40    6.20
 -19  -5  -5   15.50    6.60
  19   5   5   13.20    3.60
 -19   5  -5    6.90    2.90
 -19   5  -5    3.00    5.10
  19   5   5   10.80    2.90
  19   5   5    9.50    4.20
 -21  -5  -5   11.00    8.80
  21  -5   5    2.30    2.10
  21  -5   5    3.80    3.50
  21   5   5    1.70    2.30
 -21   5  -5   -1.20    2.70
  21   5   5    5.10    2.00
 -21   5  -5   -0.50    7.10
  21   5   5   11.20    4.00
  23  -5   5    1.30    1.80
  23  -5   5    3.60    3.10
 -23  -5  -5   -2.80    6.20
  23   5   5    0.10    2.30
  23   5   5    3.70    2.30
 -23   5  -5    5.20    3.00
  24  -6  -5    1.70    2.90
  24  -6  -5   -4.70    2.30
  24  -6  -5    0.30    1.70
  24   6  -5    0.80    2.90
 -24   6   5    0.90    3.50
  24   6  -5    4.20    2.50
  24   6  -5    3.00    2.70
  22  -6  -5    3.70    2.00
  22  -6  -5    0.80    1.80
  22  -6  -5    1.80    2.40
  22   6  -5   -0.30    2.90
 -22   6   5    6.80    6.80
 -22   6   5    4.70    3.50
  22   6  -5    6.90    2.50
  22   6  -5    7.30    2.40
  20  -6  -5    2.90    2.60
  20  -6  -5   -3.70    3.00
  20  -6  -5   -0.20    2.40
 -20  -6   5   -7.50    6.20
  20   6  -5   -1.20    2.70
  20   6  -5    5.40    3.10
 -20   6   5   -8.70    5.40
 -20   6   5   -2.90    3.60
  20   6  -5    2.50    2.90
  18  -6  -5   16.30    3.60
  18  -6  -5   17.60    3.30
  18  -6  -5   15.90    3.20
 -18  -6   5   24.50    4.70
 -18   6   5   21.10    4.50
  18   6  -5   21.80    3.60
  18   6  -5   24.20    3.80
 -18   6   5   15.20    3.50
  18   6  -5   22.50    3.70
 -16  -6   5   27.30    4.40
  16  -6  -5   36.50    4.00
  16  -6  -5   26.40    4.10
  16  -6  -5   33.30    5.40
  16  -6  -5   26.60    4.20
 -16   6   5   25.10    3.70
 -16   6   5   34.20    5.30
  16   6  -5   27.80    5.10
  16   6  -5   29.50    4.00
  16   6  -5   29.50    3.80
  14  -6  -5   22.30    4.10
  14  -6  -5   13.90    3.10
  14  -6  -5   18.10    2.80
 -14  -6   5    9.00    3.00
  14  -6  -5   14.30    2.70
 -14   6   5   13.00    3.40
  14   6  -5   12.60    3.30
 -14   6   5   12.00    2.90
  14   6  -5   12.00    3.30
  14   6  -5   10.50    3.70
  12  -6  -5   63.69    5.00
 -12  -6   5   56.89    5.10
  12  -6  -5   58.29    6.30
  12  -6  -5   61.79    4.90
  12   6  -5   53.59    5.60
 -12   6   5   62.69    5.20
 -12   6   5   60.29    6.90
  12   6  -5   57.19    6.00
  12   6  -5   61.59    5.10
  12   6  -5   68.99    5.10
 -10  -6   5   17.10    3.00
  10  -6  -5   16.00    2.90
  10  -6  -5   12.30    2.40
  10  -6  -5   14.70    3.80
 -10   6   5   20.00    3.40
 -10   6   5   17.30    2.90
  10   6  -5   21.20    3.40
  10   6  -5   10.90    3.40
  10   6  -5   14.30    2.40
  10   6  -5   18.90    3.30
   8  -6  -5   28.50    4.00
  -8  -6   5   28.80    3.40
   8  -6  -5   20.90    3.70
   8   6  -5   30.80    4.60
   8   6  -5   29.00    3.60
  -8   6   5   28.90    3.50
  -8   6   5   25.80   14.40
  -6   6   5    7.50    6.70
   6   6  -5  -10.40    8.70
  -6   6   5    4.80    2.00
   4  -6  -5   28.60    5.20
  -4  -6   5   43.80    3.50
  -4   6   5   34.50    3.50
   4   6  -5   34.20    6.60
  -4   6   5   25.40    7.00
  -2  -6   5   38.50    3.70
   2  -6  -5   40.60    4.00
  -2   6   5   43.80    3.80
   2   6  -5   38.60    7.10
   0  -6  -5   28.40    3.30
   0  -6   5   20.40    3.00
   0   6  -5   22.00    3.60
   0   6   5   25.30    8.20
   0   6   5   29.50    3.30
   0   6  -5   14.10    7.20
   2  -6   5  111.99    7.40
  -2  -6  -5  117.99    7.50
   2   6   5  144.39   20.50
  -2   6  -5  105.69    7.30
  -4  -6  -5   63.59    4.80
   4  -6   5   48.40    5.20
  -4   6  -5   55.79    4.60
   6  -6   5   38.70    4.10
   6  -6   5   29.80    4.10
  -6  -6  -5   45.10    4.10
   6   6   5   38.10    4.40
  -6   6  -5   42.10    4.00
  -6   6  -5   36.40    4.10
   6   6   5   41.80    4.00
   8  -6   5   90.09    6.30
  -8  -6  -5   80.99    7.70
  -8  -6  -5   93.29    6.30
   8  -6   5   88.89    6.30
   8   6   5   90.39    6.40
   8   6   5   84.09    6.40
  -8   6  -5   89.49    6.30
   8   6   5   88.09    8.40
  10  -6   5    2.30    2.50
  10  -6   5    2.00    1.90
  10  -6   5   -5.90    4.80
 -10  -6  -5    1.20    2.30
  10  -6   5    0.90    2.00
 -10   6  -5   -0.80    2.20
 -10   6  -5    0.70    2.10
  10   6   5   -0.50    2.00
  10   6   5    0.00    2.10
  10   6   5    4.30    3.30
  12  -6   5    8.80    3.70
  12  -6   5    9.70    2.30
  12  -6   5   10.30    2.90
 -12  -6  -5    8.70    2.80
  12  -6   5    9.10    2.80
  12   6   5   10.10    3.60
  12   6   5    8.00    2.50
  12   6   5    8.10    4.00
 -12   6  -5    8.40    2.80
 -12   6  -5   11.80    3.80
  12   6   5    7.80    2.60
  14  -6   5    5.40    2.30
  14  -6   5    7.30    2.60
  14  -6   5    7.20    2.70
 -14  -6  -5   12.10    3.70
  14  -6   5    7.80    3.40
  14   6   5    6.00    4.20
  14   6   5    8.00    3.20
  14   6   5    1.70    2.50
 -14   6  -5    9.50    3.40
  14   6   5    6.00    2.60
  14   6   5    1.60    2.60
 -14   6  -5    7.60    2.60
 -16  -6  -5   11.40    4.80
  16  -6   5    8.00    2.60
  16  -6   5   12.10    2.30
  16  -6   5   11.60    2.90
  16  -6   5   13.70    4.00
  16   6   5    7.60    2.70
  16   6   5   10.90    4.50
  16   6   5   15.60    3.20
  16   6   5    7.60    3.40
 -16   6  -5    9.40    2.70
  18  -6   5    8.80    2.80
  18  -6   5    7.70    2.80
 -18  -6  -5   18.10    6.60
 -18  -6  -5    5.30    6.00
  18  -6   5    7.50    4.00
  18  -6   5    4.40    2.50
 -18   6  -5    6.10    2.60
  18   6   5    1.90    2.80
  18   6   5    9.30    3.20
  18   6   5    7.60    2.80
 -18   6  -5    8.30    5.80
  18   6   5   14.60    4.50
 -20  -6  -5    9.40    6.00
 -20  -6  -5   -9.90    9.10
  20  -6   5    0.10    2.00
  20  -6   5    1.10    3.90
  20   6   5    0.40    2.10
 -20   6  -5    2.40    2.60
 -20   6  -5   -1.20    7.70
  20   6   5   -0.40    2.30
  22  -6   5    1.90    3.50
 -22  -6  -5    3.90    5.40
  22  -6   5    1.20    2.00
  22   6   5    0.50    2.20
 -22   6  -5    1.00    2.60
  22   6   5    1.20    2.30
  23  -7  -5    5.20    2.20
  23  -7  -5    1.10    1.80
  23  -7  -5    3.50    3.10
 -23   7   5    0.30    2.90
  23   7  -5    2.40    2.10
  23   7  -5    2.70    3.00
  23   7  -5    4.10    2.70
  21  -7  -5    3.40    2.20
  21  -7  -5    2.90    2.80
  21  -7  -5    5.10    2.00
  21   7  -5    1.20    3.00
  21   7  -5    6.60    2.70
  21   7  -5    3.80    2.40
 -21   7   5    0.80    2.90
 -21   7   5    1.10    8.10
  19  -7  -5   19.70    3.20
  19  -7  -5   18.00    3.10
 -19  -7   5   18.40    7.00
  19  -7  -5   19.40    3.60
  19   7  -5   18.90    3.30
 -19   7   5   21.30    3.10
 -19   7   5   25.90    6.30
  19   7  -5   19.90    3.30
  17  -7  -5   31.40    4.00
  17  -7  -5   26.60    4.10
  17  -7  -5   36.50    4.10
  17  -7  -5   30.30    4.20
 -17  -7   5   25.40    5.60
  17   7  -5   38.40    5.40
  17   7  -5   30.30    4.70
 -17   7   5   24.50    4.60
 -17   7   5   23.10    5.20
  17   7  -5   29.60    3.90
  15  -7  -5    9.80    2.30
  15  -7  -5    6.50    2.70
 -15  -7   5   10.70    3.80
  15  -7  -5    7.50    3.80
  15  -7  -5    3.90    2.80
  15   7  -5    7.20    2.60
 -15   7   5    8.50    2.70
 -15   7   5    4.90    3.60
  15   7  -5   11.60    3.20
  15   7  -5    5.90    3.00
 -13  -7   5    2.40    3.00
  13  -7  -5    4.00    3.90
  13  -7  -5    4.30    2.00
  13  -7  -5    9.10    2.70
  13   7  -5    5.00    3.00
 -13   7   5    5.60    2.40
 -13   7   5    6.00    2.90
  13   7  -5    1.60    2.30
  13   7  -5    7.80    2.90
  13   7  -5    3.20    2.40
  11  -7  -5   15.80    4.00
 -11  -7   5   24.00    5.50
  11  -7  -5   19.00    3.10
  11  -7  -5   22.00    3.50
 -11  -7   5   22.70    4.10
 -11   7   5   24.80    4.20
  11   7  -5   24.60    3.50
  11   7  -5   24.60    3.50
  11   7  -5   15.10    2.60
 -11   7   5   22.80    4.30
  11   7  -5   16.40    3.40
   9  -7  -5    2.70    3.80
  -9  -7   5    2.40    2.00
  -9  -7   5    8.20    4.70
   9  -7  -5    1.40    2.10
   9  -7  -5    2.50    2.80
   9   7  -5    0.30    2.90
   9   7  -5   -2.80    3.30
  -9   7   5    2.40    2.30
   9   7  -5   -1.20    2.00
   9   7  -5    1.50    2.30
  -9   7   5    1.40    2.10
  -7  -7   5    8.40    2.00
   7  -7  -5    5.70    2.00
   7  -7  -5    7.00    3.30
  -7  -7   5    9.80    4.00
   7  -7  -5    8.50    4.60
   7   7  -5    3.80    3.00
  -7   7   5    1.40    3.60
   7   7  -5    2.80    3.50
   7   7  -5    7.40    2.00
  -7   7   5    4.50    2.00
  -5  -7   5   77.89    6.10
   5  -7  -5   70.09    5.80
  -5  -7   5   81.59    7.00
   5   7  -5   73.79    5.80
   5   7  -5   56.09    6.70
  -5   7   5   76.89    5.70
  -5   7   5   70.49    5.20
   3  -7  -5   59.79    5.20
   3  -7  -5   52.29    6.00
  -3  -7   5   57.29    5.50
   3   7  -5   66.19    5.50
  -3   7   5   55.09    4.90
  -3   7   5   49.90    4.60
  -1  -7   5    1.50    2.10
   1  -7  -5   -0.90    2.50
   1  -7  -5    2.70    2.10
  -1  -7   5    1.30    2.10
  -1   7   5    2.80    2.50
  -1   7   5    3.10    2.10
   1   7  -5   -0.50    2.50
   1  -7   5   -0.30    2.30
  -1  -7  -5    4.20    2.40
   1  -7   5   -0.50    2.00
  -1  -7  -5    1.10    2.20
  -1   7  -5    1.40    3.00
  -1   7  -5    4.50    2.60
   1   7   5   -0.30    2.90
  -1   7  -5   -4.40    2.60
   3  -7   5   26.00    4.80
   3  -7   5   23.50    3.90
  -3  -7  -5   16.70    2.90
  -3  -7  -5   12.40    2.90
   3  -7   5   23.90    3.80
  -3   7  -5   28.90    4.10
  -3   7  -5   19.30    3.10
   3   7   5   21.80    3.60
   3   7   5   16.10    3.00
  -3   7  -5   20.90    3.60
   5  -7   5   13.80    2.70
   5  -7   5   10.20    2.60
  -5  -7  -5   14.40    2.90
  -5  -7  -5   22.10    3.70
   5  -7   5    8.70    2.90
  -5   7  -5   11.70    2.70
  -5   7  -5   12.50    2.30
  -5   7  -5   14.50    5.20
   5   7   5   15.70    2.80
   5   7   5   15.50    2.70
   7  -7   5   30.40    4.00
   7  -7   5   35.00    4.20
  -7  -7  -5   36.70    4.50
  -7  -7  -5   32.00    5.60
   7   7   5   34.30    4.20
  -7   7  -5   35.90    4.60
   7   7   5   31.20    4.00
   7   7   5   42.00    5.50
  -7   7  -5   39.60    4.10
  -9  -7  -5   48.30    6.40
   9  -7   5   48.10    4.50
  -9  -7  -5   44.50    5.40
   9  -7   5   56.99    4.50
   9   7   5   39.60    4.60
  -9   7  -5   46.50    5.40
   9   7   5   43.20    4.60
   9   7   5   50.19    6.50
  -9   7  -5   51.89    4.60
 -11  -7  -5    6.70    3.90
  11  -7   5    3.40    2.30
  11  -7   5    5.10    2.60
 -11  -7  -5    1.00    3.00
  11  -7   5    5.90    2.70
 -11   7  -5    3.70    2.20
 -11   7  -5   13.20    3.50
  11   7   5    4.50    2.20
  11   7   5    6.90    2.50
  11   7   5    7.00    3.40
  13  -7   5   22.30    4.80
 -13  -7  -5   32.30    5.10
  13  -7   5   25.90    3.80
 -13  -7  -5   26.10    5.00
  13  -7   5   27.50    4.00
  13  -7   5   25.40    4.10
 -13   7  -5   25.30    4.10
  13   7   5   35.20    4.20
  13   7   5   36.90    5.50
 -13   7  -5   25.20    4.70
  13   7   5   27.20    4.20
  15  -7   5   -0.20    2.30
  15  -7   5    2.50    2.70
 -15  -7  -5   -3.80    5.90
  15  -7   5   -2.20    4.50
  15  -7   5    1.20    2.70
 -15  -7  -5    1.10    4.90
 -15   7  -5    2.00    2.40
  15   7   5    5.30    3.50
 -15   7  -5   -2.50    6.00
  15   7   5    1.70    2.80
  15   7   5    0.80    2.60
 -17  -7  -5    6.00    4.50
  17  -7   5    6.60    2.50
 -17  -7  -5   -3.80    7.30
  17  -7   5    4.40    2.50
  17  -7   5    4.40    2.30
  17   7   5    9.40    3.00
 -17   7  -5    5.70    6.90
  17   7   5    2.50    2.20
  17   7   5    8.70    2.60
 -17   7  -5    4.10    2.20
 -19  -7  -5    1.50    5.00
  19  -7   5   11.80    4.60
  19  -7   5    3.70    2.30
 -19  -7  -5   -9.40   10.00
  19   7   5    0.90    2.40
 -19   7  -5    3.10   10.20
  19   7   5    0.10    2.80
  19   7   5    1.50    2.60
 -19   7  -5    2.70    2.20
  21  -7   5    6.50    2.00
 -21  -7  -5    8.50    4.90
  21  -7   5   10.10    4.20
 -21   7  -5   10.90    2.40
  21   7   5   10.20    2.60
  21   7   5   11.80    2.50
 -22  -8   5   -1.10    5.70
  22  -8  -5    8.00    3.40
  22  -8  -5    0.60    1.70
  22  -8  -5    5.20    2.10
  22   8  -5   -0.50    2.00
  22   8  -5    5.80    2.70
 -22   8   5    4.60    2.50
  20  -8  -5    0.70    2.40
  20  -8  -5    2.10    1.90
 -20  -8   5    8.90    6.00
  20   8  -5    2.10    2.30
  20   8  -5    8.90    3.10
 -20   8   5   -0.20    2.50
  20   8  -5    2.50    2.80
  18  -8  -5   -0.30    4.10
 -18  -8   5    1.90    5.90
  18  -8  -5   -0.40    2.10
  18  -8  -5   -2.30    2.50
 -18  -8   5    7.10    7.80
  18  -8  -5    2.80    2.40
  18   8  -5   -3.60    2.80
 -18   8   5   -1.30    3.30
  18   8  -5    0.30    2.60
  18   8  -5   -3.40    3.20
 -18   8   5   -5.40    7.10
 -16  -8   5    3.90    5.80
  16  -8  -5   -0.10    2.70
  16  -8  -5    1.30    2.30
 -16  -8   5   -2.40    6.20
  16  -8  -5   -1.70    3.60
  16  -8  -5    2.20    2.50
 -16   8   5   -1.90    2.30
  16   8  -5    0.30    2.50
 -16   8   5   14.60    6.00
  16   8  -5    7.40    3.30
  16   8  -5    4.60    3.30
  14  -8  -5   23.80    5.00
  14  -8  -5   24.30    4.00
 -14  -8   5   11.50    4.80
 -14  -8   5   19.50    6.10
  14  -8  -5   25.70    3.70
 -14   8   5   15.50    4.90
  14   8  -5   18.80    3.60
  14   8  -5   15.10    3.00
 -14   8   5   20.60    3.90
  14   8  -5   29.30    5.40
  12  -8  -5    3.90    4.60
 -12  -8   5    9.00    5.00
 -12  -8   5   11.10    3.80
  12  -8  -5   13.90    2.90
  12  -8  -5    8.40    2.50
 -12   8   5   11.00    2.30
  12   8  -5    6.70    3.20
  12   8  -5    4.30    2.20
  12   8  -5    6.30    3.40
 -12   8   5   17.00    4.20
  12   8  -5   10.70    2.70
 -10  -8   5   11.20    3.50
  10  -8  -5   29.80    6.70
 -10  -8   5   17.00    4.60
  10  -8  -5   23.10    3.10
  10   8  -5   19.70    3.70
 -10   8   5   20.90    3.80
  10   8  -5   19.00    3.10
  10   8  -5   13.20    2.60
  10   8  -5   14.50    3.70
   8  -8  -5    5.00    3.10
   8  -8  -5    8.60    4.30
  -8  -8   5    9.00    3.00
   8  -8  -5    6.50    2.70
  -8  -8   5   13.90    3.50
   8   8  -5   10.60    3.60
  -8   8   5    1.10    3.30
   8   8  -5    6.90    2.50
   8   8  -5    5.10    2.50
   6  -8  -5   34.10    4.30
  -6  -8   5   20.70    3.50
  -6  -8   5   30.90    5.20
   6  -8  -5   34.20    4.10
   6   8  -5   24.30    4.10
  -6   8   5   29.40    3.50
  -6   8   5   31.50    5.30
   6   8  -5   25.50    4.00
   4  -8  -5    5.30    2.30
   4  -8  -5    3.20    2.70
  -4  -8   5    8.80    2.60
  -4  -8   5    4.80    2.70
   4  -8  -5    1.80    4.60
   4   8  -5    3.50    2.50
  -4   8   5    4.50    4.10
   4   8  -5    5.20    4.50
  -4   8   5    1.30    6.20
  -4   8   5    4.30    1.90
  -2  -8   5    3.20    2.10
   2  -8  -5    4.40    2.30
  -2  -8   5    5.00    2.50
   2  -8  -5    8.40    2.90
   2  -8  -5    8.20    5.10
   2   8  -5   -3.90    4.10
  -2   8   5    4.00    3.40
   2   8  -5    4.00    2.50
  -2   8   5    1.80    3.90
  -2   8   5    2.50    2.10
   0  -8  -5    8.10    3.00
   0  -8  -5    6.00    3.50
   0  -8  -5    7.90    2.20
   0  -8   5   10.20    3.90
   0  -8   5    7.40    2.00
   0  -8   5    1.20    3.90
   0   8   5   15.80    3.50
   0   8  -5    9.40    4.20
   0   8  -5    9.10    2.80
   0   8   5    9.90    3.30
   2  -8   5    5.00    4.20
  -2  -8  -5    2.20    2.20
   2  -8   5    3.40    2.80
  -2  -8  -5    3.70    3.00
  -2  -8  -5   -2.50    4.20
   2  -8   5    4.70    2.20
  -2   8  -5    1.70    2.30
   2   8   5    3.80    2.40
  -2   8  -5   -0.90    3.30
  -4  -8  -5   42.90    5.10
   4  -8   5   45.20    4.70
   4  -8   5   53.19    5.10
  -4  -8  -5   45.50    5.80
  -4   8  -5   45.30    4.40
   4   8   5   45.70    5.00
  -4   8  -5   44.60    7.50
   6  -8   5    3.20    2.50
  -6  -8  -5    1.60    3.30
  -6  -8  -5   -4.80    3.90
  -6   8  -5   -2.00    3.70
   6   8   5    2.00    2.70
  -8  -8  -5   11.80    3.30
  -8  -8  -5    8.90    4.00
   8  -8   5    6.80    2.30
   8  -8   5    6.10    2.50
  -8   8  -5    4.80    2.10
  -8   8  -5    6.40    4.10
   8   8   5    9.20    2.50
   8   8   5    6.70    2.40
   8   8   5   21.10    5.70
  10  -8   5   -2.20    2.30
  10  -8   5    0.20    2.40
  10  -8   5    0.90    2.30
 -10  -8  -5   -1.30    4.00
 -10   8  -5    6.60    4.70
  10   8   5   -1.20    2.30
  10   8   5   -0.40    4.30
  10   8   5    3.60    2.60
 -10   8  -5   -0.60    2.10
  12  -8   5    1.40    2.60
 -12  -8  -5    1.00    4.80
  12  -8   5    1.20    2.40
 -12  -8  -5   -1.00    3.60
  12  -8   5    0.50    2.40
  12   8   5    3.60    3.90
 -12   8  -5   -1.30    2.30
 -12   8  -5    6.10    5.50
  12   8   5    1.80    2.70
  12   8   5    0.80    2.30
 -14  -8  -5  -12.20    6.20
  14  -8   5    2.40    2.60
 -14  -8  -5   -1.50    4.10
  14  -8   5    0.60    2.70
  14  -8   5    0.60    2.00
  14   8   5    5.00    3.60
 -14   8  -5   -4.90    7.10
 -14   8  -5   -2.20    2.10
  14   8   5    6.00    2.60
  14   8   5    1.50    2.20
  14   8   5    1.70    2.40
  16  -8   5   -1.20    4.10
 -16  -8  -5   -1.30    8.40
 -16  -8  -5   -3.30    4.80
  16   8   5   -1.50    2.60
 -16   8  -5    0.20    2.20
  18  -8   5    3.20    2.10
  18  -8   5   -2.20    2.20
 -18  -8  -5    5.70    4.40
  18   8   5    2.10    2.20
  18   8   5    0.40    2.90
  18   8   5    0.00    2.30
 -18   8  -5    3.50    2.10
  20  -8   5    1.30    1.80
 -20  -8  -5    1.30    4.20
  20   8   5   -0.50    2.10
 -20   8  -5    3.50    2.10
  20   8   5   -2.00    2.70
  20   8   5   -2.80    2.40
  21  -9  -5    3.70    5.20
  21  -9  -5   -1.30    1.50
 -21  -9   5    8.10    4.80
  21   9  -5    2.50    2.60
 -21   9   5    2.30    2.00
  21   9  -5    1.00    1.70
  19  -9  -5   -2.20    2.10
 -19  -9   5    4.50    4.40
  19  -9  -5   -1.00    4.20
  19  -9  -5    1.80    1.80
  19   9  -5    6.00    3.00
  19   9  -5   -1.00    1.80
 -19   9   5   -1.90    2.10
 -17  -9   5    7.00    8.80
  17  -9  -5    1.80    2.00
 -17  -9   5    2.20    4.60
  17  -9  -5    5.90    2.10
  17  -9  -5    2.70    1.70
  17  -9  -5   -4.00    3.80
 -17   9   5   -5.10    9.20
  17   9  -5    7.20    3.10
 -17   9   5    3.80    2.10
  17   9  -5    4.60    1.90
  15  -9  -5    0.10    2.30
  15  -9  -5   -1.50    4.60
  15  -9  -5   -1.40    2.70
 -15  -9   5    3.60    4.30
 -15  -9   5   -8.40    7.10
  15   9  -5    0.70    2.50
  15   9  -5    1.30    3.40
 -15   9   5   -3.80    2.20
 -13  -9   5    2.00    4.40
 -13  -9   5   -0.20    5.70
  13  -9  -5    7.00    3.20
  13  -9  -5   -2.30    2.40
  13  -9  -5    0.10    4.80
  13   9  -5    4.70    3.60
 -13   9   5    4.20    6.50
  13   9  -5    3.90    2.70
 -13   9   5   -1.80    2.20
  11  -9  -5    0.80    5.30
  11  -9  -5   -0.20    2.20
 -11  -9   5    3.00    4.90
 -11  -9   5   -1.30    3.90
  11  -9  -5    0.30    3.20
 -11   9   5    1.40    5.50
  11   9  -5   -0.70    2.50
  11   9  -5    5.80    3.80
 -11   9   5    3.50    2.20
  11   9  -5   -1.10    2.20
  -9  -9   5  161.48   11.90
   9  -9  -5  164.98   10.90
   9  -9  -5  186.78   10.50
  -9  -9   5  169.38   11.30
   9   9  -5  142.09   10.40
  -9   9   5  180.58   12.70
   9   9  -5  166.88   10.50
  -9   9   5  197.08   10.50
   9   9  -5  157.38   11.50
  -7  -9   5   13.00    4.10
   7  -9  -5   24.30    4.20
   7  -9  -5   20.70    4.00
  -7   9   5   13.60    5.30
   7   9  -5   24.00    4.30
   7   9  -5   18.90    4.90
  -7   9   5   29.30    3.60
   5  -9  -5    4.20    2.30
  -5  -9   5    3.60    2.60
  -5  -9   5   -3.00    3.50
   5   9  -5    2.50    2.80
  -5   9   5   -1.10    2.00
  -5   9   5   -4.20    5.00
   5   9  -5    1.90    4.70
   5   9  -5    7.20    2.30
  -5   9   5    5.50    5.80
  -3  -9   5   10.50    2.50
  -3  -9   5    5.10    4.00
   3  -9  -5   14.40    3.40
   3  -9  -5    7.20    2.70
  -3   9   5   15.60    2.80
   3   9  -5   13.30    4.30
   3   9  -5    3.70    4.60
   3   9  -5   12.00    2.90
   1  -9  -5    4.20    2.40
  -1  -9   5    0.60    4.00
  -1  -9   5    6.50    4.50
  -1  -9   5    5.70    2.30
   1  -9  -5    5.60    4.30
   1   9  -5    8.60    3.70
  -1   9   5    9.90    3.30
  -1   9   5    3.80    3.70
   1   9  -5   -2.40    2.80
  -1  -9  -5   14.20    5.40
  -1  -9  -5   26.10    4.10
   1  -9   5   19.10    6.50
  -1  -9  -5   20.70    4.40
   1  -9   5   24.20    3.80
  -1   9  -5   23.00    4.00
   1   9   5   18.50    3.20
   3  -9   5    3.50    2.50
  -3  -9  -5    0.80    4.80
  -3  -9  -5    3.30    2.50
   3  -9   5    4.20    2.80
  -3   9  -5    4.20    2.40
   3   9   5    5.10    2.50
  -3   9  -5    4.80    4.00
  -5  -9  -5    8.30    4.70
  -5  -9  -5    9.20    3.10
   5  -9   5    7.90    2.80
  -5   9  -5    7.60    2.20
   5   9   5    9.40    2.50
  -7  -9  -5    3.50    3.40
   7  -9   5    8.10    2.60
  -7  -9  -5    1.60    4.90
   7   9   5    5.10    2.70
  -7   9  -5   -3.40    6.20
  -7   9  -5    6.00    2.20
  -9  -9  -5    0.00    3.60
   9  -9   5    2.20    2.50
   9  -9   5    1.20    2.60
  -9  -9  -5   -1.80    5.40
   9   9   5    4.30    2.40
  -9   9  -5   -1.70    7.20
   9   9   5    6.90    4.60
  11  -9   5   -3.40    2.40
 -11  -9  -5   -0.10    6.40
 -11  -9  -5    1.50    4.00
  11  -9   5   -1.40    2.50
  11   9   5    2.90    2.70
 -11   9  -5    4.90    8.90
  11   9   5    3.80    2.30
  11   9   5   -0.90    4.40
 -11   9  -5   -3.90    2.10
  13  -9   5    4.70    2.20
 -13  -9  -5    5.70    7.80
 -13  -9  -5   11.90    3.90
  13  -9   5    6.40    2.30
  13   9   5    8.70    2.10
 -13   9  -5    0.00   10.50
  13   9   5    6.60    3.70
  13   9   5    4.00    2.30
 -13   9  -5    1.20    2.10
  13   9   5   10.80    2.70
  15  -9   5    0.10    1.90
 -15  -9  -5   -2.00    9.70
 -15  -9  -5    4.60    3.70
  15  -9   5   -1.10    2.00
  15   9   5    1.30    2.00
  15   9   5    4.10    3.50
  15   9   5    1.00    1.80
 -15   9  -5    1.20    1.80
  17  -9   5    0.50    2.00
  17  -9   5    0.00    2.00
 -17  -9  -5    3.00    3.90
  17   9   5    6.00    2.90
 -17   9  -5    0.70    1.90
  17   9   5    0.60    2.20
  17   9   5   -1.50    2.00
 -19  -9  -5   10.30    3.50
  19  -9   5    1.20    1.90
  19   9   5    4.90    2.70
  19   9   5    1.10    2.40
 -19   9  -5    2.70    1.90
  18 -10  -5   -0.50    1.60
 -18 -10   5    3.90    3.70
  18  10  -5    1.40    1.70
 -18  10   5    1.90    1.90
  18  10  -5    1.00    2.80
  16 -10  -5    3.20    2.00
 -16 -10   5    1.50    3.80
  16 -10  -5    1.30    2.20
  16 -10  -5    2.70    2.10
 -16  10   5    0.20    2.00
  16  10  -5   -0.70    3.50
  16  10  -5    2.60    2.10
  14 -10  -5    1.70    1.90
  14 -10  -5    4.40    1.90
 -14 -10   5   11.10    8.90
 -14 -10   5   -3.20    3.20
  14 -10  -5    1.60    2.10
 -14  10   5    2.10    2.00
 -14  10   5   22.80   12.10
  14  10  -5    3.50    2.00
  14  10  -5    3.50    3.40
  12 -10  -5   -0.30    2.90
 -12 -10   5    0.10    3.40
 -12 -10   5   -0.50    7.10
  12  10  -5    0.40    2.30
 -12  10   5    2.00   10.80
 -12  10   5    0.50    2.10
  12  10  -5   -0.10    3.80
  10 -10  -5   10.60    3.50
 -10 -10   5   18.50    4.00
  10 -10  -5    9.00    2.70
 -10 -10   5    1.50    6.00
  10  10  -5   14.30    2.60
  10  10  -5   12.70    2.70
 -10  10   5   24.80   10.20
 -10  10   5    9.50    2.40
  10  10  -5   11.10    4.80
  -8 -10   5   11.40    6.50
  -8 -10   5    2.20    3.50
   8 -10  -5   -2.80    2.50
   8  10  -5   -1.30    2.60
   8  10  -5   -1.50    4.60
   8  10  -5    3.00    2.50
  -6 -10   5   -4.20    5.80
  -6 -10   5    0.80    2.90
   6 -10  -5   -1.20    2.30
   6  10  -5    4.80    2.70
  -6  10   5   -2.70    6.20
   6  10  -5   -3.30    4.70
  -6  10   5   -0.60    2.40
   6  10  -5   -1.20    2.80
  -4 -10   5    9.60    2.80
  -4 -10   5   -6.00    6.40
   4 -10  -5    6.10    2.80
  -4  10   5    2.90    2.80
  -4  10   5    8.70    4.60
   4  10  -5    6.00    4.50
   4  10  -5    4.80    3.20
   4  10  -5    8.30    3.10
  -2 -10   5   42.30    7.40
  -2 -10   5   38.90    7.50
  -2 -10   5   62.69    5.20
   2 -10  -5   60.59    6.00
   2 -10  -5   44.90    5.90
   2  10  -5   57.59    6.00
  -2  10   5   63.79    7.00
   0 -10   5    9.20    2.60
   0 -10   5    2.70    3.80
   0 -10  -5    3.70    2.80
   0 -10  -5   -4.30    3.50
   0  10  -5    3.50    3.40
   0  10   5    6.60    3.30
   2 -10   5   18.00    3.90
  -2 -10  -5   20.20    3.50
  -2 -10  -5   16.00    4.90
  -2  10  -5   21.10    4.20
   2  10   5   20.40    3.90
   4 -10   5   -2.90    2.80
  -4 -10  -5    2.90    7.10
  -4 -10  -5    0.20    2.90
  -4  10  -5    1.10    3.10
   4  10   5    2.20    2.80
   6 -10   5    4.40    2.80
  -6 -10  -5    9.30    3.50
   6  10   5   10.90    2.70
  -6  10  -5   14.80    2.60
  -8 -10  -5   22.20    3.90
   8 -10   5   15.30    2.90
  -8 -10  -5    2.60    7.00
   8 -10   5   13.60    3.00
   8  10   5   16.60    3.10
  -8  10  -5   21.90    3.70
  10 -10   5   -0.10    2.20
  10 -10   5    4.00    2.40
 -10 -10  -5    6.90    7.90
 -10 -10  -5    6.60    3.40
  10  10   5    2.60    2.00
  10  10   5    2.40    2.40
  12 -10   5    5.70    1.90
  12 -10   5   -1.10    2.30
 -12 -10  -5    7.00    9.60
 -12 -10  -5    5.90    2.80
 -12  10  -5    5.00    2.00
  12  10   5    5.30    1.80
  12  10   5    2.00    4.60
  12  10   5    1.80    1.90
 -14 -10  -5    1.30    3.20
  14 -10   5   -1.60    2.00
  14 -10   5    3.40    1.90
 -14  10  -5    1.00    2.10
  14  10   5    2.10    4.20
  14  10   5    2.40    1.90
 -16 -10  -5    1.20    3.10
  16 -10   5    0.80    2.00
  16 -10   5    2.30    1.90
  16  10   5    5.00    1.90
 -16  10  -5    1.30    2.00
  16  10   5    1.70    5.10
  17 -11  -5    1.50    1.50
 -17 -11   5   -2.60    2.90
  17  11  -5    2.60    3.00
 -17  11   5    0.00    2.10
  17  11  -5    0.30    1.50
  15 -11  -5    0.30    1.80
  15 -11  -5    2.70    1.90
 -15 -11   5    2.10    2.90
  15  11  -5   -3.30    1.80
 -15  11   5    0.50    2.00
  15  11  -5    0.70    3.10
 -13 -11   5   12.40    3.10
  13 -11  -5   11.20    2.30
  13 -11  -5    7.80    2.30
  13  11  -5    7.10    2.20
  13  11  -5    5.10    3.50
 -11 -11   5    3.30    2.50
 -11 -11   5   17.60   11.20
  11 -11  -5    5.40    2.20
  11  11  -5    6.10    2.10
 -11  11   5    3.80    2.20
  11  11  -5    4.30    3.80
  11  11  -5    1.80    2.60
   9 -11  -5    3.20    2.70
  -9 -11   5    3.60    3.90
  -9 -11   5    1.10   10.40
   9  11  -5   -0.10    4.20
  -9  11   5    6.90    2.70
  -7 -11   5   10.00   10.70
   7 -11  -5   -3.60    2.30
  -7 -11   5   -0.10    2.80
  -7  11   5    5.80    7.20
  -7  11   5    4.90    2.70
   7  11  -5    4.00    2.50
   7  11  -5    1.90    2.30
   7  11  -5   -8.60    8.20
  -5 -11   5  -14.60   10.80
  -5 -11   5   -2.50    2.70
  -5  11   5   -5.40    3.70
   5  11  -5   -1.30    2.80
   5  11  -5   -1.90    3.00
  -5  11   5   -6.80    5.20
  -3 -11   5    0.80    2.70
   3  11  -5    0.50    3.60
  -3  11   5   -3.40    4.60
   3  11  -5   -1.00    2.90
  -1 -11   5    0.10    2.60
  -1 -11   5   -0.80    4.80
   1 -11  -5   -3.60    3.30
  -1  11   5    4.50    3.60
   1  11  -5    6.00    3.20
   1 -11   5   11.90    3.50
  -1 -11  -5    1.60    3.70
   1 -11   5    9.40    4.30
  -1 -11  -5   17.70    3.40
   1  11   5   17.90    3.90
   3 -11   5   41.10    6.20
  -3 -11  -5   57.49    5.30
   3  11   5   62.49    5.60
   5 -11   5    7.50    2.90
  -5 -11  -5   13.20    3.20
   5  11   5    8.50    2.70
   7 -11   5    1.60    4.10
  -7 -11  -5   -1.60    5.10
   7 -11   5    0.70    2.30
  -7 -11  -5  -15.90    9.70
   7  11   5    3.10    3.10
  -7  11  -5    7.70    3.40
  -7  11  -5   -0.30    3.70
   9 -11   5    6.40    2.20
   9 -11   5    3.90    2.60
  -9 -11  -5    7.50    2.80
   9  11   5    4.50    1.80
  -9  11  -5   12.20    4.50
   9  11   5    7.50    2.00
  -9  11  -5    5.60    3.10
  11 -11   5    0.60    2.20
 -11 -11  -5    1.60    2.90
  11 -11   5    2.30    1.90
 -11  11  -5    2.20    2.80
  11  11   5    2.30    2.00
  11  11   5    2.60    2.00
  13 -11   5    0.50    1.70
  13 -11   5    0.40    2.10
 -13 -11  -5    2.80    2.90
  13  11   5   -0.10    1.60
 -13  11  -5    7.90    2.80
  15 -11   5    1.70    1.80
  15 -11   5    0.50    2.30
 -15 -11  -5    7.30    3.00
  15  11   5    1.10    1.60
 -15  11  -5    5.00    3.80
  14 -12  -5   15.80    2.40
  14 -12  -5   11.40    1.90
  14  12  -5    8.00    1.80
  12 -12  -5    6.20    2.00
 -12 -12   5    1.20    2.60
  12 -12  -5    0.90    1.80
  12  12  -5    0.70    1.90
 -12  12   5    8.40    4.60
  10 -12  -5    1.20    2.20
  10 -12  -5    0.70    1.80
 -10 -12   5   -2.10    2.30
  10  12  -5    0.70    2.10
  -8 -12   5    2.80    2.50
   8 -12  -5    0.40    2.50
   8  12  -5   -0.30    2.20
  -6 -12   5    1.00    2.50
   6 -12  -5    1.60    2.60
  -6  12   5    2.80    4.80
   6  12  -5    2.50    2.70
   4 -12  -5   -2.80    2.90
  -4 -12   5   -3.10    2.40
   4  12  -5   -4.70    2.60
   4  12  -5    3.40    3.20
  -4  12   5   -5.40    4.00
  -2 -12   5   -1.20    6.70
  -2 -12   5    4.40    3.00
   2 -12  -5    1.70    3.10
  -2  12   5    2.70    3.50
  -2  12   5    4.50    3.20
   0 -12   5   -0.60    4.10
   0 -12  -5   -2.50    3.40
   0  12   5   -0.80    2.70
   0  12   5    1.30    2.80
  -2 -12  -5   -1.40    3.60
  -2 -12  -5   -0.60    4.40
   2 -12   5   -0.60    3.30
   2  12   5    3.90    2.50
   2  12   5    0.60    2.30
  -2  12  -5   -5.10    2.80
   4 -12   5   -3.20    2.80
  -4 -12  -5    1.50    3.10
   4  12   5   -0.40    2.10
  -4  12  -5   -0.90    2.80
   4  12   5    1.70    2.50
   6 -12   5    5.90    2.50
   6 -12   5    7.00    2.50
  -6 -12  -5    4.90    3.00
   6  12   5    4.10    2.40
   6  12   5    4.40    2.10
  -6  12  -5    1.60    3.00
  -8 -12  -5    4.00    2.80
   8 -12   5    3.30    2.20
   8 -12   5    0.50    2.50
  -8  12  -5    0.30    3.70
   8  12   5    2.30    2.00
   8  12   5    0.20    1.90
 -10 -12  -5    0.80    2.60
  10 -12   5    4.00    1.80
  10  12   5    4.00    1.70
  10  12   5   -0.50    1.60
  12 -12   5    0.10    1.60
 -12 -12  -5    1.30    2.70
  12  12   5    0.80    1.60
   9 -13  -5    0.30    1.70
   9 -13  -5    0.90    2.00
  -9 -13   5    0.50    2.90
   9  13  -5    2.10    2.00
   9  13  -5   -6.00    3.00
   7 -13  -5    2.40    2.20
  -7 -13   5   -0.40    2.80
  -7  13   5   -4.50    3.90
   7  13  -5    0.80    2.50
   7  13  -5   -3.70    2.00
   5 -13  -5    2.20    2.60
   5  13  -5   -3.40    2.10
   3 -13  -5    4.50    2.90
  -1 -13   5    6.80    4.80
   1 -13  -5    0.30    3.60
  -1  13   5    4.00    2.50
  -1 -13  -5   -1.60    4.50
   1 -13   5   -0.70    3.30
   1  13   5    2.30    2.70
  -1  13  -5   -3.90    2.20
   1  13   5   -2.50    2.20
   3 -13   5   -3.00    2.70
   3  13   5    0.00    2.00
   3  13   5    1.40    2.10
  -3  13  -5    0.10    2.40
   5 -13   5    4.40    2.30
  -5  13  -5   -2.50    2.40
   5  13   5    1.10    1.80
   5  13   5   -0.60    1.80
   7 -13   5    4.60    2.00
  -7  13  -5    1.20    3.40
   7  13   5    0.60    1.60
  28   0  -6   10.50    3.20
  28   0  -6   12.30    2.60
  26   0  -6    7.60    3.30
  26   0  -6    8.70    2.90
  26   0  -6    5.10    4.00
  24   0  -6    7.70    3.60
  24   0  -6    5.70    2.70
  24   0  -6   -1.40    4.00
  22   0  -6   20.60    4.40
  22   0  -6   20.60    3.80
  22   0  -6   12.20    3.40
  20   0  -6   -0.40    3.60
  20   0  -6    4.30    2.90
  20   0  -6    3.80    2.80
  20   0  -6   -1.50    3.50
  18   0  -6   13.40    3.00
  18   0  -6    9.10    3.50
  18   0  -6   15.40    3.10
  18   0  -6   15.60    3.50
 -16   0   6  126.19   22.30
  16   0  -6  149.49    9.50
  16   0  -6  133.39    9.80
  16   0  -6  157.98    9.30
  16   0  -6  141.99    9.40
 -14   0   6   19.50    5.40
 -14   0   6   20.00    6.60
 -12   0   6   84.69    7.50
 -12   0   6   78.39    8.60
 -10   0   6 3888.21  210.58
 -10   0   6 3777.82  210.38
  -8   0   6  480.15   27.20
  -8   0   6  470.75   27.20
  -6   0   6 3368.36  184.58
  -4   0   6  946.61   52.49
  -2   0   6 1099.19   58.69
  -2   0   6  974.20   58.09
  -2   0   6 1083.39   58.49
   2   0  -6 1101.09   58.49
   0   0   6  124.89    7.60
   0   0   6  135.69    7.60
   0   0  -6  117.79    7.20
   0   0   6  128.19    7.20
   0   0  -6  131.69    7.70
   2   0   6 1792.32   95.29
  -2   0  -6 1824.42   95.89
  -2   0  -6 1617.64   95.09
   2   0   6 1618.94   95.09
   2   0   6 1853.81   95.79
  -4   0  -6  335.17   19.50
  -4   0  -6  329.77   18.50
   4   0   6  333.57   19.50
  -6   0  -6  763.32   42.10
  -6   0  -6  767.42   43.50
  -8   0  -6    9.00    1.40
  -8   0  -6    8.10    3.30
 -10   0  -6  190.88   14.80
 -10   0  -6  189.98   11.00
 -12   0  -6  311.37   17.10
 -12   0  -6  279.87   23.40
  14   0   6  138.29    9.50
  14   0   6  146.59    9.40
  14   0   6  137.59    9.20
 -14   0  -6  152.78    8.90
  14   0   6  144.49    9.00
  16   0   6    2.40    2.80
  16   0   6    3.00    2.40
  16   0   6   -0.80    2.50
 -16   0  -6   -2.10    2.30
  18   0   6   28.40    4.80
  18   0   6   23.40    3.40
  18   0   6   22.60    3.80
  20   0   6   17.10    3.30
 -20   0  -6   14.00    4.90
  20   0   6   13.20    3.70
  20   0   6   18.50    3.70
  22   0   6   -0.70    2.30
 -22   0  -6    1.80    6.80
  22   0   6    4.70    3.60
  22   0   6    0.80    4.00
  24   0   6   14.70    3.30
  24   0   6   10.90    3.20
  24   0   6   10.60    2.50
  26   0   6   -1.00    3.90
  26   0   6    5.40    2.10
  26   0   6    1.90    2.50
  27  -1  -6    3.60    2.30
  27  -1  -6    1.50    3.00
  27   1  -6    0.50    2.60
  27   1  -6   -0.50    3.20
  27   1  -6   -5.70    3.90
  25  -1  -6    9.50    2.90
  25  -1  -6   10.60    2.40
  25   1  -6   12.80    3.50
  25   1  -6   10.10    3.20
  25   1  -6    9.40    2.60
  23  -1  -6   21.10    3.40
  23  -1  -6   15.40    5.10
  23  -1  -6   19.50    4.20
  23  -1  -6   19.20    3.60
  23   1  -6   20.00    4.50
  23   1  -6   19.10    3.90
  23   1  -6   16.90    3.30
  21  -1  -6    3.80    4.60
  21  -1  -6   -1.40    2.80
  21  -1  -6    0.00    3.60
  21  -1  -6    4.50    2.90
  21   1  -6   -1.10    3.30
  21   1  -6    1.60    2.70
 -21   1   6    2.70    4.00
  21   1  -6    5.00    3.40
  19  -1  -6   17.60    3.00
  19  -1  -6   10.70    3.20
  19  -1  -6   16.30    4.20
  19  -1  -6   15.00    3.20
  19   1  -6   23.30    3.50
  17  -1  -6   72.59    5.80
  17  -1  -6   71.49    6.00
  17  -1  -6   56.29    7.60
  17  -1  -6   69.49    6.00
  17   1  -6   76.99    6.10
  17   1  -6   90.09    6.90
  17   1  -6   80.49    6.50
 -15  -1   6    3.60    9.40
 -15   1   6  -13.20    8.90
 -13  -1   6  280.97   19.40
 -13  -1   6  273.17   18.10
 -13   1   6  294.07   18.40
 -13   1   6  298.27   19.70
 -11  -1   6  190.38   12.30
 -11  -1   6  188.98   12.50
 -11   1   6  182.28   12.30
 -11   1   6  184.78   13.00
  -9  -1   6  424.36   24.40
  -9  -1   6  416.66   24.20
  -9   1   6  420.16   24.40
  -7  -1   6   88.49    5.50
  -7  -1   6   92.49    6.00
   7  -1  -6   73.09    6.00
  -7   1   6   77.59    6.00
  -5  -1   6 1449.85   73.19
   5  -1  -6 1347.57   73.89
  -5   1   6 1355.36   73.89
  -5   1   6 1194.28   72.99
   3  -1  -6 1183.08   64.09
  -3  -1   6 1181.58   63.29
  -3   1   6 1233.98   64.09
  -3   1   6 1039.50   63.29
   1  -1  -6 1159.78   61.29
   1  -1  -6 1177.58   61.39
  -1  -1   6 1101.49   60.79
   1  -1  -6 1052.39   60.69
  -1  -1   6 1003.40   60.69
   1   1  -6 1125.19   60.79
  -1   1   6 1170.68   61.39
  -1   1   6 1165.78   61.29
  -1   1   6 1033.30   60.69
   1  -1   6 1023.80   54.49
  -1  -1  -6 1031.90   54.49
  -1  -1  -6 1014.80   54.19
   1  -1   6  904.91   53.99
  -1  -1  -6 1014.90   54.79
  -1   1  -6  991.30   54.49
   1   1   6  898.11   53.99
   1   1   6 1034.60   54.49
   1   1   6 1001.30   54.79
  -1   1  -6  957.40   54.09
  -3  -1  -6   60.79    3.90
   3  -1   6   68.69    4.00
  -3  -1  -6   62.99    4.20
  -3  -1  -6   60.09    4.90
   3   1   6   64.09    4.20
   3   1   6   62.89    5.00
  -3   1  -6   70.49    4.90
  -3   1  -6   65.79    3.90
  -5  -1  -6  187.18   10.90
  -5  -1  -6  195.88   12.30
   5   1   6  199.88   12.60
  -5   1  -6  192.28   12.10
  -5   1  -6  193.08   10.90
  -7  -1  -6  218.08   12.40
   7   1   6  239.48   14.60
  -7   1  -6  206.78   12.40
  -9  -1  -6   -4.20    4.20
  -9  -1  -6    0.60    1.10
   9   1   6   -0.30    4.70
  -9   1  -6   -0.80    3.80
  -9   1  -6    0.70    1.10
 -11  -1  -6   30.20    3.00
 -11  -1  -6   30.40    7.70
 -11   1  -6   34.90    7.10
 -11   1  -6   36.70    3.00
  13  -1   6   24.00    3.60
 -13  -1  -6   18.90    3.10
  13  -1   6   21.80    2.80
  13  -1   6   25.90    3.80
  13   1   6   27.60    3.20
  13   1   6   20.90    3.40
  13   1   6   18.90    2.90
 -13   1  -6   19.10    3.10
  15  -1   6   12.30    2.80
  15  -1   6   16.10    3.20
  15  -1   6   12.90    2.70
  15  -1   6   16.70    2.50
  15   1   6    7.80    2.60
  15   1   6   12.30    2.50
 -15   1  -6   10.40    2.40
  15   1   6   12.40    2.90
  17  -1   6    9.30    2.60
 -17  -1  -6    8.20    3.10
  17  -1   6    9.40    2.90
  17  -1   6   11.40    3.10
  17   1   6   10.60    2.90
  17   1   6   17.90    2.90
 -17   1  -6    8.70    2.70
  17   1   6   12.80    2.80
  19  -1   6   26.80    5.10
  19  -1   6   24.50    4.00
  19  -1   6   24.30    3.90
 -19  -1  -6   25.90    4.50
  19   1   6   30.80    5.10
  19   1   6   31.80    4.90
 -19   1  -6   19.30    4.30
  19   1   6   26.70    4.10
  21  -1   6   10.00    3.50
  21  -1   6   -1.30    2.40
  21  -1   6    3.70    3.70
 -21  -1  -6    4.70    6.00
  21   1   6    0.40    3.50
  21   1   6    5.60    3.50
  21   1   6    8.50    2.90
 -21   1  -6   -8.80    5.60
 -23  -1  -6  -11.30   10.40
  23  -1   6    6.00    2.00
  23  -1   6    0.90    3.50
  23   1   6   -1.20    3.00
 -23   1  -6   -1.90    8.40
 -23   1  -6    2.80    4.00
  23   1   6    0.30    2.10
  25  -1   6    2.90    3.00
  25  -1   6    1.40    3.20
  25  -1   6    1.80    2.00
  25   1   6    3.60    2.00
  25   1   6    1.90    2.60
  25   1   6   -0.20    2.70
  28  -2  -6   12.40    2.90
  28  -2  -6   16.60    2.70
  28   2  -6   14.10    3.70
  28   2  -6    8.80    4.40
  28   2  -6   13.00    3.00
  26  -2  -6    9.10    2.60
  26  -2  -6   10.60    3.50
  26   2  -6   11.90    3.30
  26   2  -6   10.70    3.70
  26   2  -6   15.40    3.00
  24  -2  -6    2.80    3.30
  24  -2  -6    1.60    2.70
  24   2  -6   -0.20    3.70
  24   2  -6    1.90    3.60
 -24   2   6   18.50    7.90
  24   2  -6    5.60    3.10
  22  -2  -6    7.40    3.20
  22  -2  -6    8.50    3.20
  22  -2  -6    5.70    3.50
  22   2  -6    5.70    3.10
  22   2  -6    6.10    4.20
 -22   2   6   10.10    5.10
  22   2  -6    8.70    3.50
  20  -2  -6   26.30    4.30
  20  -2  -6   28.60    4.50
  20  -2  -6   26.40    4.30
  20   2  -6   28.10    4.40
  20   2  -6   31.90    4.80
  20   2  -6   40.60    5.20
 -20   2   6   18.10    4.00
  18  -2  -6   91.79    7.00
  18  -2  -6   90.29    6.60
  18  -2  -6   91.49    6.50
  18   2  -6   99.09    6.90
  18   2  -6   88.89    7.40
  18   2  -6   89.19    7.20
 -18   2   6   98.69    6.70
  18   2  -6   81.49    6.90
  16  -2  -6   26.60    3.30
  16  -2  -6   21.70    4.10
  16  -2  -6   23.80    3.70
  16   2  -6   29.50    3.80
  16   2  -6   25.90    4.00
  16   2  -6   27.40    4.70
 -16   2   6   20.80    3.40
  16   2  -6   24.60    3.50
 -14  -2   6  410.86   25.20
  14  -2  -6  368.26   22.50
 -14  -2   6  442.56   27.00
 -14   2   6  377.76   27.40
 -14   2   6  423.86   22.30
 -14   2   6  361.96   25.30
 -12  -2   6    0.10    4.20
 -12  -2   6    6.50    4.50
 -12   2   6    6.10    1.40
 -12   2   6    4.30    4.30
 -12   2   6    6.50    5.40
  10  -2  -6   29.40    4.50
 -10  -2   6   36.30    5.20
 -10  -2   6   35.00    5.00
 -10   2   6   24.20    2.30
 -10   2   6   37.10    5.50
   8  -2  -6  485.75   27.40
  -8  -2   6  442.96   26.60
  -8   2   6  483.75   27.40
  -8   2   6  472.35   26.00
   6  -2  -6  733.93   40.90
  -6   2   6  697.73   39.70
  -6   2   6  742.73   41.00
   4  -2  -6   61.69    4.90
  -4   2   6   61.89    4.90
  -4   2   6   61.39    3.80
   2  -2  -6   26.30    2.30
   2  -2  -6   33.40    3.10
  -2  -2   6   25.70    2.00
  -2   2   6   29.60    2.10
  -2   2   6   31.20    3.60
  -2   2   6   30.40    3.10
   0  -2   6 1349.16   79.39
   0  -2  -6 1422.26   79.49
   0  -2  -6 1527.45   80.49
   0  -2  -6 1529.55   80.19
   0   2  -6 1462.75   79.79
   0   2   6 1420.46   79.49
   0   2  -6 1318.27   79.39
   0   2   6 1492.75   80.49
   0   2   6 1551.14   80.29
  -2  -2  -6  917.11   50.69
  -2  -2  -6  909.21   50.09
   2  -2   6  883.01   49.50
  -2  -2  -6  884.21   49.60
   2   2   6  864.21   49.50
  -2   2  -6  918.01   50.19
   2   2   6  941.81   50.19
   2   2   6  925.41   50.59
  -2   2  -6  880.61   49.50
  -4  -2  -6    5.90    1.10
  -4  -2  -6    4.80    1.50
   4  -2   6    6.60    1.80
  -4  -2  -6    2.10    2.10
   4   2   6    4.80    1.50
   4   2   6    2.90    2.20
  -4   2  -6    3.70    1.00
  -4   2  -6    2.70    1.80
   6  -2   6    2.90    1.90
  -6  -2  -6    7.40    1.70
  -6  -2  -6    7.00    2.80
  -6  -2  -6    6.90    1.30
  -6   2  -6    6.30    2.70
   6   2   6    5.70    3.10
  -8  -2  -6   44.20    7.30
  -8  -2  -6   45.10    3.50
  -8   2  -6   51.69    3.50
   8   2   6   48.70    7.50
  -8   2  -6   46.00    7.00
 -10  -2  -6   -1.80    5.50
 -10   2  -6   -1.30    5.50
 -12  -2  -6    6.50    1.90
  12  -2   6    9.60    2.50
  12  -2   6   11.30    2.30
  12   2   6   10.20    2.80
  12   2   6    6.50    2.50
  12   2   6    7.00    2.40
 -12   2  -6    8.30    1.70
  14  -2   6   -0.20    2.50
  14  -2   6    2.40    2.40
  14  -2   6   -5.90    3.40
  14  -2   6    1.00    2.20
 -14  -2  -6   -0.80    1.90
  14   2   6   -0.30    2.30
  14   2   6    1.70    2.60
  14   2   6    4.00    2.50
  14   2   6   -1.70    2.20
 -14   2  -6    2.90    1.70
  16  -2   6    2.70    3.40
 -16  -2  -6    3.90    2.60
  16  -2   6   -0.10    2.30
  16  -2   6    6.40    3.20
  16  -2   6   -1.80    2.90
  16   2   6    5.00    2.40
 -16   2  -6    1.40    2.40
  16   2   6    2.80    2.80
 -18  -2  -6   37.70    6.40
  18  -2   6   38.30    4.20
  18  -2   6   31.70    5.40
  18  -2   6   45.60    5.30
 -18   2  -6   29.10    5.40
  18   2   6   34.90    5.50
  18   2   6   37.30    5.00
  18   2   6   33.50    4.40
  20  -2   6    9.00    3.50
  20  -2   6    4.60    3.90
  20  -2   6    3.40    2.70
 -20  -2  -6    1.80    5.70
  20   2   6   -0.70    3.30
 -20   2  -6    2.80    3.70
  20   2   6    1.90    3.10
 -20   2  -6    5.70    4.70
  20   2   6   -0.30    2.50
 -22  -2  -6  -11.80    7.80
  22  -2   6   -3.10    3.60
  22   2   6    5.40    3.40
  22   2   6   -0.30    5.40
 -22   2  -6   -0.70    3.80
  22   2   6    1.90    3.10
 -22   2  -6   -0.80    7.00
  24  -2   6    2.30    2.10
  24  -2   6    7.90    3.10
  24  -2   6    2.90    3.90
  24   2   6    2.50    2.90
  24   2   6    2.20    2.20
  24   2   6    3.60    3.00
 -24   2  -6    5.80    4.00
  26  -2   6    1.40    2.70
  26  -2   6    1.80    1.90
  26   2   6    2.80    2.90
  26   2   6    1.00    3.00
  26   2   6    2.40    2.00
  27  -3  -6   -3.50    2.20
  27  -3  -6   -2.60    2.90
  27   3  -6    2.90    2.80
  27   3  -6   -1.50    3.10
  25  -3  -6    7.00    2.40
  25  -3  -6    3.80    2.80
  25  -3  -6    5.20    2.90
  25   3  -6    4.80    2.80
  25   3  -6   -2.60    4.20
  23  -3  -6   29.80    4.20
  23  -3  -6   35.00    4.70
  23  -3  -6   31.60    3.80
 -23   3   6   28.70    6.40
  23   3  -6   39.10    4.80
  23   3  -6   30.80    4.50
  23   3  -6   33.40    4.80
  21  -3  -6   78.99    6.30
  21  -3  -6   78.89    6.70
  21  -3  -6   79.69    6.20
  21   3  -6   76.79    6.60
  21   3  -6   85.09    6.80
  21   3  -6   85.79    7.60
 -21   3   6   84.19    7.90
  21   3  -6   82.99    6.60
  19  -3  -6    6.30    2.60
  19  -3  -6    4.60    2.50
  19  -3  -6    4.40    2.80
  19   3  -6    3.70    2.90
  19   3  -6    4.10    3.00
  19   3  -6    4.10    4.10
  19   3  -6    5.60    3.00
 -19   3   6    2.80    3.10
  17  -3  -6   10.00    2.90
  17  -3  -6   12.00    2.50
  17  -3  -6   11.40    2.60
  17   3  -6   17.80    3.20
 -17   3   6   10.50    2.60
  17   3  -6   10.90    4.30
  17   3  -6   18.20    3.30
  17   3  -6   13.10    3.00
  15  -3  -6   64.99    5.60
  15  -3  -6   73.09    5.40
  15  -3  -6   72.99    5.60
  15   3  -6   65.69    6.00
  15   3  -6   71.99    6.60
  15   3  -6   73.19    5.80
 -13  -3   6 1404.96   79.59
  13  -3  -6 1324.97   78.89
 -13  -3   6 1411.76   78.29
 -13   3   6 1297.87   79.49
 -13   3   6 1365.66   78.79
 -13   3   6 1489.35   76.09
 -11  -3   6   18.20    4.20
  11  -3  -6   16.30    5.60
 -11   3   6   21.20    4.80
 -11   3   6   18.90    2.50
  -9  -3   6  100.69    7.20
   9  -3  -6   86.89    8.60
  -9  -3   6   93.19    5.50
  -9   3   6   82.29    8.40
  -9   3   6   89.29    5.60
  -7  -3   6  116.09    7.40
  -7  -3   6  117.89    6.80
   7  -3  -6  120.19    9.10
  -7   3   6  110.49    6.90
  -7   3   6  111.89    8.70
   7   3  -6  123.09    7.40
  -5  -3   6  235.88   13.60
   5  -3  -6  253.37   15.20
  -5   3   6  245.68   13.70
  -5   3   6  234.58   15.00
  -3  -3   6    9.70    1.40
   3  -3  -6   10.40    1.50
   3  -3  -6   12.40    2.70
  -3   3   6    9.10    2.20
  -3   3   6    8.90    2.80
   1  -3  -6  100.49    5.90
   1  -3  -6  104.99    7.20
  -1  -3   6   93.99    5.80
  -1   3   6  105.99    7.70
   1   3  -6   81.69    5.80
  -1   3   6  107.39    7.20
  -1  -3  -6  124.39    8.30
  -1  -3  -6  119.29    8.60
   1  -3   6  118.69    7.10
  -1  -3  -6  119.09    7.20
  -1   3  -6  116.59    7.10
   1   3   6  124.59    7.10
   1   3   6  128.19    8.30
   1   3   6  120.89    8.90
  -3  -3  -6    7.30    2.20
  -3  -3  -6    9.40    2.70
   3  -3   6    9.70    1.70
   3  -3   6    7.20    2.50
  -3  -3  -6   11.80    1.80
  -3   3  -6   10.00    1.60
   3   3   6    7.60    1.40
  -3   3  -6    9.00    2.10
   3   3   6   11.10    2.40
   3   3   6    6.40    2.40
  -5  -3  -6  243.38   14.90
  -5  -3  -6  250.07   14.00
   5  -3   6  245.38   15.20
   5  -3   6  226.68   14.00
  -5  -3  -6  232.78   17.00
   5   3   6  262.17   16.00
  -5   3  -6  246.68   13.90
  -5   3  -6  259.57   15.60
  -7  -3  -6   23.60    4.80
  -7  -3  -6   21.20    2.60
  -7  -3  -6   28.50    4.40
   7  -3   6   18.00    3.70
  -7   3  -6   18.10    4.40
  -7   3  -6   17.30    2.40
   7   3   6   20.90    4.60
   9  -3   6    5.80    4.00
  -9  -3  -6    4.20    1.70
  -9  -3  -6    9.60    6.00
  -9   3  -6    3.50    1.40
  -9   3  -6    5.70    5.60
   9   3   6    2.00    6.10
 -11  -3  -6    6.30    9.60
  11  -3   6    0.50    1.90
 -11  -3  -6    2.80    1.70
  11   3   6    2.90    2.40
 -11   3  -6    0.60    1.40
  11   3   6    4.40    2.10
  13  -3   6   39.10    5.00
  13  -3   6   52.19    4.60
  13  -3   6   47.40    5.20
 -13  -3  -6   49.60    4.30
  13  -3   6   51.59    4.50
  13   3   6   51.19    4.80
  13   3   6   42.90    5.10
  13   3   6   48.10    5.50
 -13   3  -6   51.79    4.10
  13   3   6   41.20    4.90
 -13   3  -6   45.30    8.40
  15  -3   6   10.50    3.10
  15  -3   6   12.80    2.50
  15  -3   6   13.20    2.70
 -15  -3  -6   13.00    2.90
  15  -3   6    9.70    2.90
 -15   3  -6    5.00    3.90
  15   3   6   14.80    3.60
  15   3   6   13.70    2.90
 -15   3  -6    9.60    2.50
  15   3   6   14.80    2.80
  17  -3   6   -3.20    3.30
 -17  -3  -6    0.40    3.50
  17  -3   6    3.90    2.90
  17  -3   6    7.90    2.50
  17  -3   6    0.00    3.50
  17  -3   6   -0.70    2.50
  17   3   6    1.80    2.50
 -17   3  -6    4.80    2.80
 -17   3  -6    1.70    3.60
  17   3   6    2.70    2.60
  17   3   6   -0.80    3.30
 -19  -3  -6    0.70    5.10
  19  -3   6   -0.80    2.40
  19  -3   6    3.10    3.50
  19  -3   6    4.00    4.00
  19   3   6   -3.50    3.30
 -19   3  -6    0.30    4.00
  19   3   6    3.70    2.80
 -19   3  -6    3.60    3.70
  19   3   6    5.20    3.10
 -21  -3  -6   14.00    7.20
  21  -3   6    1.50    2.40
  21  -3   6    1.90    3.20
  21   3   6    1.40    3.40
 -21   3  -6   -2.00    5.60
  21   3   6    0.20    2.40
  21   3   6    2.70    3.10
  23  -3   6   11.20    3.30
  23  -3   6    3.80    2.20
  23  -3   6   14.60    4.50
 -23   3  -6    4.80    3.50
  23   3   6    9.00    2.30
  23   3   6    0.30    2.70
  23   3   6    5.70    2.90
  25  -3   6    2.10    1.90
  25  -3   6    7.10    2.90
  25   3   6    4.60    3.00
  25   3   6    2.60    2.30
 -25   3  -6    8.90    4.30
  25   3   6    3.70    2.00
  26  -4  -6    9.00    3.20
  26  -4  -6    7.70    3.00
  26  -4  -6    5.80    2.20
  26   4  -6   13.80    3.00
  26   4  -6    8.10    2.90
  24  -4  -6   -0.80    2.50
  24  -4  -6    2.30    2.00
  24  -4  -6   -0.20    2.40
  24   4  -6    4.20    2.50
 -24   4   6   -4.50    8.10
  24   4  -6    2.40    2.90
  22  -4  -6   -0.20    2.80
  22  -4  -6   -0.50    2.70
  22  -4  -6   -1.70    2.70
  22   4  -6   -0.50    3.30
  22   4  -6    2.60    3.40
 -22   4   6   -3.40    5.50
  22   4  -6    4.20    2.90
  20  -4  -6   34.90    4.30
 -20  -4   6   31.10    5.30
  20  -4  -6   27.00    5.30
  20  -4  -6   32.70    4.50
 -20   4   6   40.90    6.20
  20   4  -6   37.40    4.40
  20   4  -6   39.50    5.00
  18  -4  -6   43.20    4.80
  18  -4  -6   38.20    4.40
  18  -4  -6   37.40    4.40
 -18  -4   6   33.70    5.60
 -18   4   6   31.80    5.10
  18   4  -6   36.80    4.90
  18   4  -6   40.30    5.00
  18   4  -6   47.30    4.40
  16  -4  -6   39.10    4.80
  16  -4  -6   41.90    4.20
 -16  -4   6   40.60    4.70
  16  -4  -6   42.10    4.30
 -16   4   6   43.50    4.50
  16   4  -6   43.30    5.00
  16   4  -6   41.10    4.50
  16   4  -6   43.20    5.10
  14  -4  -6   98.09    7.20
  14  -4  -6   98.39    6.70
  14  -4  -6   95.59    7.00
  14  -4  -6   92.99    6.60
 -14  -4   6  105.99    6.50
  14   4  -6   85.59    7.60
  14   4  -6  109.39    6.80
 -14   4   6   99.19    6.60
  14   4  -6   94.19    7.20
 -12  -4   6  202.08   11.10
  12  -4  -6  181.68   11.20
 -12  -4   6  216.58   19.80
  12   4  -6  182.18   11.50
 -12   4   6  188.08   17.80
 -12   4   6  180.38   11.20
 -10  -4   6   30.50    4.70
 -10  -4   6   30.90    2.80
[truncated: 1,393,185 more chars]
